# Supplementary material for: Macro-scale relationship between body mass and timing of bird migration
Source: Nat Commun. 2024 May 15;15:4111. doi: 10.1038/s41467-024-48248-7 (PMC11096376; doi:10.1038/s41467-024-48248-7)
Supplement: Supplementary file 4 — Supplementary Data 1 [file 41467_2024_48248_MOESM4_ESM.xlsx]

## Sheet: Supplementary Data 1
Supplementary Data 1. Lists of migratory species with full annual migration data and the sources of data that are involved in this study.
No.	order	family	Scientific name	Common name	Reference
1	Anseriformes	Anatidae	Cygnus olor	Mute swan	1,2
2	Anseriformes	Anatidae	Cygnus columbianus	Tundra Swan	3-5
3	Anseriformes	Anatidae	Cygnus cygnus	Whooper Swan	6,7
4	Anseriformes	Anatidae	Branta bernicla	Brent Goose	8
5	Anseriformes	Anatidae	Chen canagica	Emperor Goose	9
6	Anseriformes	Anatidae	Anser fabalis	Taiga Bean Geese	10
7	Anseriformes	Anatidae	Anser albifrons	Greater White-fronted goose	11,12
8	Anseriformes	Anatidae	Anser indicus	Bar-headed Goose	13-18
9	Anseriformes	Anatidae	Anser anser	Greylag Geese	19
10	Anseriformes	Anatidae	Anser cygnoides	Swan Goose	20,21
11	Anseriformes	Anatidae	Anas penelope	Eurasian Wigeons	22
12	Anseriformes	Anatidae	Anas platyrhynchos	Mallard	23
13	Anseriformes	Anatidae	An­­as rubripes	American Black Duck	24
14	Anseriformes	Anatidae	Tadorna ferruginea	Ruddy Shelduck	25
15	Anseriformes	Anatidae	Mergus squamatus	Scaly-sided Merganser	26
16	Anseriformes	Anatidae	Melanitta fusca	White-winged Scoter	27,28
17	Anseriformes	Anatidae	Clangula hyemalis	Long-tailed Duck	29,30
18	Anseriformes	Anatidae	Histrionicus histrionicus	Harlequin Duck	31
19	Anseriformes	Anatidae	Polysticta stelleri	Steller's Eider	32,33
20	Anseriformes	Anatidae	Somateria spectabilis	King Eider	34,35
21	Anseriformes	Anatidae	Somateria mollissima	Common Eider	36-39
22	Caprimulgiformes	Caprimulgidae	Caprimulgus vociferus	Whip-poor-will	40
23	Caprimulgiformes	Caprimulgidae	Caprimulgus europaeus	European Nightjar	41-44
24	Apodiformes	Apodidae	Cypseloides niger	Northern Black Swift	45
25	Apodiformes	Apodidae	Tachymarptis melba	Alpine Swift	46,47
26	Apodiformes	Apodidae	Apus pacificus	Pacific Swift	48
27	Apodiformes	Apodidae	Apus apus	Common Swift	49-52
28	Apodiformes	Apodidae	Apus caffer	White-rumped Swift	53
29	Columbiformes	Columbidae	Streptopelia turtur	European Turtle Dove	54,55
30	Columbiformes	Columbidae	Columba janthina	Japanese Wood Pigeon	56
31	Gaviiformes	Gaviidae	Gavia stellata	Red-throated Loons	57
32	Gaviiformes	Gaviidae	Gavia immer	Common Loon	58,59
33	Ciconiiformes	Ciconiidae	Ciconia nigra	Black Stork	60
34	Ciconiiformes	Ciconiidae	Ciconia ciconia	White Stork	61-64
35	Suliformes	Phalacrocoracidae	Phalacrocorax auritus	Double-crested Cormorants	65
36	Pelecaniformes	Threskiornithidae	Geronticus eremita	Northern Bald Ibis	66
37	Pelecaniformes	Ardeidae	Botaurus stellaris	Eurasian Bittern	67
38	Pelecaniformes	Ardeidae	Botaurus lentiginosus	American Bittern	68
39	Pelecaniformes	Ardeidae	Bubulcus ibis	Cattle Egret	69
40	Pelecaniformes	Ardeidae	Ardea purpurea	Purple Heron	70
41	Pelecaniformes	Ardeidae	Ardea cinerea	Grey Heron	70
42	Otidiformes	Otididae	Chlamydotis undulata	Asian Houbara Bustard	71-73
43	Otidiformes	Otididae	Otis tarda	Great Bustard	74
44	Cuculiformes	Cuculidae	Cuculus canorus	Common Cuckoo	75,76
45	Cuculiformes	Cuculidae	Coccyzus americanus	Yellow-billed Cuckoo	77,78
46	Cuculiformes	Cuculidae	Clamator glandarius	Great Spotted Cuckoo	79
47	Gruiformes	Rallidae	Rallus elegans	King Rails	80
48	Gruiformes	Rallidae	Rallus longirostris	Ridgway's rail	81
49	Gruiformes	Gruidae	Grus leucogeranus	Siberian Crane	82
50	Gruiformes	Gruidae	Grus nigricollis	Black-necked Crane	83-86
51	Gruiformes	Gruidae	Grus monacha	Hooded Crane	87
52	Gruiformes	Gruidae	Grus virgo	Demoiselle Crane	88
53	Gruiformes	Gruidae	Grus canadensis	Sandhill Crane	89,90
54	Gruiformes	Gruidae	Grus vipio	White-naped Crane	91
55	Charadriiformes	Charadriidae	Pluvialis squatarola	Grey Plover	92
56	Charadriiformes	Charadriidae	Pluvialis apricaria	Eurasian Golden Plover	93
57	Charadriiformes	Charadriidae	Pluvialis fulva	Pacific Golden Plover	94-96
58	Charadriiformes	Haematopodidae	Haematopus bachmani	Black Oystercatcher	97
59	Charadriiformes	Charadriidae	Charadrius dubius	Little Ringed Plover	98
60	Charadriiformes	Charadriidae	Charadrius hiaticula	Common Ringed Plover	99-102
61	Charadriiformes	Charadriidae	Charadrius leschenaultii	Greater Sand plover	103
62	Charadriiformes	Charadriidae	Charadrius montanus	Mountain Plover	104
63	Charadriiformes	Charadriidae	Vanellus gregarius	Sociable Lapwing	105
64	Charadriiformes	Charadriidae	Vanellus vanellus	Northern Lapwing	106
65	Charadriiformes	Scolopacidae	Pagophila eburnea	Ivory Gull	107
66	Charadriiformes	Laridae	Larus fuscus	Lesser Black-backed Gull	108-112
67	Charadriiformes	Laridae	Larus relictus	Relict Gull	113
68	Charadriiformes	Laridae	Larus ichthyaetus	Pallas's Gull	18,114-116
69	Charadriiformes	Laridae	Sterna nilotica	Gull-billed Tern	117
70	Charadriiformes	Laridae	Chlidonias niger	Black Tern	118
71	Charadriiformes	Laridae	Sterna sumatrana	Black‑naped terns	119
72	Charadriiformes	Laridae	Sterna hirundo	Common Terns	120-121
73	Charadriiformes	Scolopacidae	Numenius phaeopus	Whimbrel	122-129
74	Charadriiformes	Scolopacidae	Numenius americanus	Long-billed Curlew	130-131
75	Charadriiformes	Scolopacidae	Numenius madagascariensis	Far Eastern Curlew	103-132
76	Charadriiformes	Scolopacidae	Numenius arquata	Eurasian Curlew	133-134
77	Charadriiformes	Scolopacidae	Limosa lapponica	Bar-tailed Godwit	135-136
78	Charadriiformes	Scolopacidae	Limosa limosa	Black-tailed Godwit	137-138
79	Charadriiformes	Scolopacidae	Limosa fedoa	Marbled Godwit	139-141
80	Charadriiformes	Scolopacidae	Gallinago media	Great Snipe	142-143
81	Charadriiformes	Scolopacidae	Scolopax minor	American woodcock	144
82	Charadriiformes	Scolopacidae	Scolopax rusticola	Eurasian Woodcock	145-146
83	Charadriiformes	Scolopacidae	Phalaropus lobatus	Red-necked Phalarope	147-149
84	Charadriiformes	Scolopacidae	Actitis hypoleucos	Common Sandpiper	150-151
85	Charadriiformes	Scolopacidae	Catoptrophorus semipalmatus	Eastern Willet	152
86	Charadriiformes	Scolopacidae	Tringa nebularia	Common Greenshank	153
87	Charadriiformes	Scolopacidae	Tringa glareola	Wood Sandpiper	154
88	Charadriiformes	Scolopacidae	Tringa totanus	Common Redshank	127
89	Charadriiformes	Scolopacidae	Arenaria interpres	Ruddy Turnstone	103-155
90	Charadriiformes	Scolopacidae	Calidris canutus	Red Knot	156-161
91	Charadriiformes	Scolopacidae	Calidris tenuirostris	Great Knot	162
92	Charadriiformes	Scolopacidae	Calidris temminckii	Temminck's Stint	163
93	Charadriiformes	Scolopacidae	Tryngites subruficollis	Buff-breasted Sandpiper	164
94	Charadriiformes	Scolopacidae	Calidris alpina	Dunlin	165-166
95	Charadriiformes	Scolopacidae	Calidris maritima	Purple Sandpiper	167
96	Charadriiformes	Scolopacidae	Calidris pusilla	Semipalmated Sandpiper	168
97	Charadriiformes	Scolopacidae	Calidris alba	Sanderling	103,169,170
98	Charadriiformes	Scolopacidae	Calidris ruficollis	Red-necked Stint	155,171
99	Strigiformes	Strigidae	Otus scops	Eurasian Scops Owls	172
100	Strigiformes	Strigidae	Otus flammeolus	Flammulated Owl	173-174
101	Strigiformes	Strigidae	Bubo scandiaca	Snowy Owl	175
102	Bucerotiformes	Upupidae	Upupa epops	Eurasian Hoopoe	176-177
103	Piciformes	Picidae	Jynx torquilla	Eurasian Wryneck	178
104	Coraciiformes	Meropidae	Merops apiaster	European Bee-eater	179
105	Coraciiformes	Coraciidae	Coracias garrulus	European Roller	180-183
106	Accipitriformes	Cathartidae	Cathartes aura	Turkey Vulture	184
107	Accipitriformes	Pandionidae	Pandion haliaetus	Osprey	185-190
108	Accipitriformes	Accipitridae	Neophron percnopterus	Egyptian Vulture	191-194
109	Accipitriformes	Accipitridae	Pernis ptilorhyncus	Oriental Honey Buzzard	195
110	Accipitriformes	Accipitridae	Pernis apivorus	European Honey Buzzard	196
111	Accipitriformes	Accipitridae	Aquila clanga	Greater Spotted Eagle	197
112	Accipitriformes	Accipitridae	Aquila pomarina	Lesser Spotted Eagle	198-199
113	Accipitriformes	Accipitridae	Hieraaetus pennatus	Booted Eagle	200-201
114	Accipitriformes	Accipitridae	Aquila chrysaetos	Golden Eagle	202
115	Accipitriformes	Accipitridae	Aquila nipalensis	Steppe Eagle	203-204
116	Accipitriformes	Accipitridae	Accipiter soloensis	Chinese Sparrowhawk	205-206
117	Accipitriformes	Accipitridae	Accipiter gentilis	Northern Goshawk	207
118	Accipitriformes	Accipitridae	Circus pygargus	Montagu's Harrier	208-209
119	Accipitriformes	Accipitridae	Circus aeruginosus	Western Marsh Harrier	210-211
120	Accipitriformes	Accipitridae	Circus macrourus	Pallid Harrier	212
121	Accipitriformes	Accipitridae	Haliaeetus leucocephalus	Bald Eagles	213
122	Accipitriformes	Accipitridae	Milvus milvus	Red Kite	214-215
123	Accipitriformes	Accipitridae	Milvus migrans	Black Kite	216-217
124	Accipitriformes	Accipitridae	Buteo platypterus	Broad-winged Hawk	218
125	Accipitriformes	Accipitridae	Buteo swainsoni	Swainson's Hawk	219
126	Accipitriformes	Accipitridae	Buteo jamaicensis	Red-tailed Hawk	220
127	Accipitriformes	Accipitridae	Buteo buteo	Common Buzzard	221
128	Accipitriformes	Accipitridae	Buteo lagopus	Rough-legged Buzzard	222
129	Accipitriformes	Accipitridae	Buteo regalis	Ferruginous Hawk	223
130	Falconiformes	Falconidae	Falco naumanni	Lesser Kestrel	224-225
131	Falconiformes	Falconidae	Falco peregrinus	Peregrine Falcon	226
132	Falconiformes	Falconidae	Falco subbuteo	Eurasian Hobby	227-229
133	Falconiformes	Falconidae	Falco eleonorae	Eleonora's falcon	230-232
134	Passeriformes	Tyrannidae	Tyrannus tyrannus	Eastern Kingbird	233
135	Passeriformes	Tyrannidae	Tyrannus forficatus	Scissor-tailed Flycatcher	233
136	Passeriformes	Tyrannidae	Tyrannus verticalis	Western Kingbird	233
137	Passeriformes	Laniidae	Lanius collurio	Red-backed Shrike	234-236
138	Passeriformes	Vireonidae	Vireo olivaceus	Red-Eyed Vireo	237
139	Passeriformes	Vireonidae	Vireo cassinii	Cassin’s Vireos	238
140	Passeriformes	Alaudidae	Eremophila alpestris	Horned Lark	239
141	Passeriformes	Acrocephalidae	Acrocephalus arundinaceus	Great Reed Warbler	240-244
142	Passeriformes	Acrocephalidae	Acrocephalus scirpaceus	Eurasian Reed Warbler	245
143	Passeriformes	Acrocephalidae	Acrocephalus paludicola	Aquatic Warbler	246
144	Passeriformes	Hirundinidae	Hirundo rustica	Barn Swallow	247-251
145	Passeriformes	Hirundinidae	Delichon urbicum	Common House Martin	252
146	Passeriformes	Hirundinidae	Progne subis	Purple Martin	253-254
147	Passeriformes	Hirundinidae	Riparia riparia	Sand Martin	252
148	Passeriformes	Sturnidae	Sturnus philippensis	Chestnut-Cheeked Starling	255
149	Passeriformes	Mimidae	Dumetella carolinensis	Gray Catbird	256
150	Otidiformes	Otididae	Turdus torquatus	Ring Ouzel	257-258
151	Passeriformes	Turdidae	Hylocichla mustelina	Wood Thrush	259
152	Passeriformes	Turdidae	Catharus ustulatus	Swainson's Thrush	260-261
153	Passeriformes	Turdidae	Catharus fuscescens	Veery	262-263
154	Passeriformes	Muscicapidae	Erythropygia galactotes	Rufous-tailed Scrub-robin	53
155	Passeriformes	Muscicapidae	Luscinia svecica	Bluethroat	264
156	Passeriformes	Muscicapidae	Luscinia megarhynchos	Common Nightingale	265-267
157	Passeriformes	Muscicapidae	Luscinia luscinia	Thrush Nightingale	76
158	Passeriformes	Muscicapidae	Ficedula semitorquata	Semi-collared Flycatcher	268
159	Passeriformes	Muscicapidae	Ficedula hypoleuca	Pied Flycatcher	269-270
160	Passeriformes	Muscicapidae	Ficedula albicollis	Collared Flycatcher	271
161	Passeriformes	Muscicapidae	Luscinia calliope	Siberian Rubythroat	272
162	Passeriformes	Muscicapidae	Phoenicurus phoenicurus	Common Redstart	273-274
163	Passeriformes	Muscicapidae	Saxicola rubetra	Whinchat	275
164	Passeriformes	Muscicapidae	Oenanthe oenanthe	Northern Wheatear	276-279
165	Passeriformes	Passeridae	Passer montanus	Tree Sparrow	280
166	Passeriformes	Passeridae	Passer hispaniolensis	Spanish Sparrow	281
167	Passeriformes	Passeridae	Motacilla citreola	Citrine wagtail	282
168	Passeriformes	Motacillidae	Anthus campestris	Tawny Pipit	283-284
169	Passeriformes	Fringillidae	Carpodacus erythrinus	Common Rosefinch	285
170	Passeriformes	Fringillidae	Carduelis cannabina	Linnet	286
171	Passeriformes	Calcariidae	Calcarius ornatus	Chestnut-collared Longspur	287
172	Passeriformes	Calcariidae	Plectrophenax nivalis	Snow Bunting	288
173	Passeriformes	Parulidae	Protonotaria citrea	Prothonotary Warbler	289
174	Passeriformes	Parulidae	Vermivora chrysoptera	Golden-winged Warbler	290-292
175	Passeriformes	Parulidae	Dendroica cerulea	Cerulean Warbler	293
176	Passeriformes	Parulidae	Dendroica kirtlandii	Kirtland's Warbler	294
177	Passeriformes	Parulidae	Dendroica striata	Blackpoll Warbler	295-296
178	Passeriformes	Icteridae	Icterus bullockii	Bullock's Oriole	297
179	Passeriformes	Icteridae	Agelaius phoeniceus	Red-winged Blackbirds	298
180	Passeriformes	Icteridae	Euphagus carolinus	Rusty Blackbird	299
181	Passeriformes	Passerellidae	Emberiza hortulana	Ortolan Bunting	300
182	Passeriformes	Emberizidae	Emberiza melanocephala	Black-headed bunting	301
183	Passeriformes	Passerellidae	Chondestes grammacus	Lark Sparrow	302
184	Passeriformes	Emberizidae	Ammodramus savannarum	Grasshopper Sparrow	303
185	Passeriformes	Passerellidae	Zonotrichia atricapilla	Golden-crowned Sparrow	304-305
186	Passeriformes	Passerellidae	Zonotrichia leucophrys	White-crowned Sparrow	306

## Sheet: List of reference
The list of references
Code for refernce	Reference
1	Meng, F. et al. The migratory Mute Swan Cygnus olor population in East Asia. Wildfowl 6, 73-96 (2020).
2	Ely, C. R. et al. Migration behavior of Tundra Swans from the Yukon-Kuskokwim Delta, Alaska. Wilson Bull. 109, 679-692 (1997).
3	Petrie, S. A. & Wilcox, K. L. Migration chronology of Eastern-Population Tundra Swans. Can. J. Zool. 81, 861-870 (2003).
4	Huang, T., Xu, Z., Peng, J. & Zhao, Y. Study on the migration routes of overwintering Cygnus columbianus in Dongting Lake based on satellite tracking. Sichuan J. Zool. 37, 361-372 (2018).
5	Nuijten, R. J. M. et al. The exception to the rule: retreating ice front makes Bewick's swans Cygnus columbianus bewickii migrate slower in spring than in autumn. J. Avian Biol. 45, 113-122 (2014).
6	Newman, S. H. et al. Migration of whooper swans and outbreaks of highly pathogenic avian influenza H5N1 virus in eastern Asia. PLoS One 4, e5729 (2009).
7	Ao, P. et al. Migration routes and conservation status of the Whooper Swan Cygnus cygnus in East Asia. Wildfowl, 43-72 (2020).
8	Boyd, W. S., Ward, D. H., Kraege, D. K. & Gerick, A. A. Migration patterns of Western High Arctic (Grey-belly) Brant Branta bernicla. Wildfowl 3, 3-25 (2013).
9	Hupp, J. W., Schmutz, J. A. & Ely, C. R. The annual migration cycle of emperor geese in western Alaska. Arctic 61, 23-34 (2008).
10	Mitchell, C., Griffin, L., Maciver, A., Minshull, B. & Makan, N. Use of GPS tags to describe the home ranges, migration routes, stop-over locations and breeding area of Taiga Bean Geese Anser fabalis fabalis wintering in central Scotland. Bird Stud. 63, 437-446 (2016).
11	Kölzsch, A. et al. Towards a new understanding of migration timing: slower spring than autumn migration in geese reflects different decision rules for stopover use and departure. Oikos 125, 1496-1507 (2016).
12	Deng, X. et al. Spring migration duration exceeds that of autumn migration in Far East Asian Greater White-fronted Geese (Anser albifrons). Avian Res. 10, 19 (2019).
13	Köppen, U., Yakovlev, A. P., Barth, R., Kaatz, M. & Berthold, P. Seasonal migrations of four individual bar-headed geese Anser indicus from Kyrgyzstan followed by satellite telemetry. J. Ornithol. 151, 703-712 (2010).
14	Prosser, D. J. et al. Wild bird migration across the Qinghai-Tibetan plateau: a transmission route for highly pathogenic H5N1. PLoS One 6, e17622 (2011).
15	Takekawa, J. Y. et al. Goose migration across the Himalayas: migratory routes and movement patterns of Bar-headed Geese. (Cambridge University Press, 2017).
16	Takekawa, J. Y. et al. Geographic variation in Bar-headed Geese Anser indicus: connectivity of wintering areas and breeding grounds across a broad front. Wildfowl 59, 100-123 (2009).
17	Zhang, J. et al. The importance of the Qinghai-Tibet Plateau for Bar-headed Geese Anser indicus: results from GPS/GSM telemetry. Wildfowl 70, 57-75 (2020).
18	Chu, G. et al. Satellite tracking of the migration routes of the waterbirds breeding in Qinghai Lake. Chin. J. Nat. 02, 84-89 (2008).
19	Li, X. et al. Annual migratory patterns of Far East Greylag Geese (Anser anser rubrirostris) revealed by GPS tracking. Integr. Zool. 15, 213-223 (2020).
20	Batbayar, N. et al. Migration strategies of Swan Geese Anser cygnoides from northeast Mongolia. Wildfowl 61, 90-109 (2011).
21	Damba, I. et al. Seasonal and regional differences in migration patterns and conservation status of Swan Geese (Anser cygnoides) in the East Asian Flyway. Avian Res. 12, 73 (2021).
22	Doko, T. et al. Migration patterns and characteristics of Eurasian Wigeons (Mareca penelope) wintering in southwestern Japan based on satellite tracking. Zool. Sci. 36, 490-503 (2019).
23	Shin, J.-H. et al. Tracking Mallards (Anas platyrhynchos) with GPS satellite transmitters along their migration route through northeast Asia. Avian Dis. 60, 311-315 (2016).
24	Peck, L. E., English, M. D., Robertson, G. J., Craik, S. R. & Mallory, M. L. Migration chronology and movements of adult American black ducks Anas rubripes wintering in Nova Scotia, Canada. Wildlife Biol. 2022 (2022).
25	Prosser, D. J. et al. Satellite-marked waterfowl reveal migratory connection between H5N1 outbreak areas in China and Mongolia. Ibis 151, 568-576 (2009).
26	Liu, D.-P., Li, C.-Q., Zhang, G.-G., Lu, J. & Chen, G. Satellite tracking of Scaly-sided Merganser (Mergus squamatus) breeding in Lesser Xingan Mountains, China. Waterbirds 37, 432-438 (2014).
27	Meattey, D. E. et al. Annual cycle of White-winged Scoters (Melanitta fusca) in eastern North America: migratory phenology, population delineation, and connectivity. Can. J. Zool. 96, 1353-1365 (2018).
28	Lepage, C., Savard, J.-P. L. & Gilliland, S. G. Spatial ecology of White-winged Scoters (Melanitta deglandi) in Eastern North America: A multi-year perspective. Waterbirds 43, 147-162 (2020).
29	Bartzen, B. A., Dickson, D. L. & Bowman, T. D. Migration characteristics of long-tailed ducks (Clangula hyemalis) from the western Canadian Arctic. Polar Biol. 40, 1085-1099 (2016).
30	Karwinkel, T. et al. Year-round spatiotemporal distribution pattern of a threatened sea duck species breeding on Kolguev Island, south-eastern Barents Sea. BMC Ecol. 20, 31 (2020).
31	Robert, M., Mittelhauser, G. H., Jobin, B., Fitzgerald, G. & Lamothe, P. New insights on Harlequin Duck population structure in eastern North America as revealed by satellite telemetry. Waterbirds 31, 159-172 (2008).
32	Petersen, M. R., Bustnes, J. O. & Systad, G. H. Breeding and moulting locations and migration patterns of the Atlantic population of Steller's eiders Polysticta stelleri as determined from satellite telemetry. J. Avian Biol. 37, 58-68 (2006).
33	Rosenberg, D. H. et al. Seasonal movements and distribution of Steller's Eiders ("Polysticta stelleri") wintering at Kodiak Island, Alaska. Arctic 67, 347-359 (2014).
34	Oppel, S., Powell, A. N. & Dickson, D. L. Timing and distance of King Eider migration and winter movements. Condor 110, 296-305 (2008).
35	Bentzen, R. L., Powell, A. N. & Phillips, R. Dispersal, movements and site fidelity of post-fledging King Eiders Somateria spectabilis and their attendant females. Ibis 157, 133-146 (2015).
36	Beuth, J. M., McWilliams, S. R., Paton, P. W. C. & Osenkowski, J. E. Habitat use and movements of common eiders wintering in southern New England. J. Wildl. Manage. 81, 1276-1286 (2017).
37	Hanssen, S. A. et al. Migration strategies of common eiders from Svalbard: implications for bilateral conservation management. Polar Biol. 39, 2179-2188 (2016).
38	Mallory, M. L. et al. Annual movement patterns of American common eiders Somateria mollissima dresseri. Wildlife Biol. 2020, wlb.00665 (2020).
39	Savard, J.-P. L., Lesage, L., Gilliland, S. G., Gilchrist, H. G. & Giroux, J.-F. Molting, staging, and wintering locations of common eiders breeding in the Gyrfalcon Archipelago, Ungava Bay. Arctic 64, 197-206 (2011).
40	English, P. A. et al. Tracking the migration of a nocturnal aerial insectivore in the Americas. BMC Zool. 2, 5 (2017).
41	Evens, R. et al. Migratory pathways, stopover zones and wintering destinations of Western European Nightjars Caprimulgus europaeus. Ibis 159, 680-686 (2017).
42	Norevik, G., Åkesson, S. & Hedenström, A. Migration strategies and annual space-use in an Afro-Palaearctic aerial insectivore - the European nightjar Caprimulgus europaeus. J. Avian Biol. 48, 738-747 (2017).
43	Jacobsen, L. B. et al. Annual spatiotemporal migration schedules in three larger insectivorous birds: European nightjar, common swift and common cuckoo. Anim. Biotelemetry 5, 4 (2017).
44	Cresswell, B. & Edwards, D. Geolocators reveal wintering areas of European Nightjar (Caprimulgus europaeus). Bird Stud. 60, 77-86 (2013).
45	Beason, J. P., Gunn, C., Potter, K. M., Sparks, R. A. & Fox, J. W. The Northern Black Swift: migration path and wintering area revealed. Wilson J. Ornithol. 124, 1-8 (2012).
46	Meier, C. M. et al. Population‐specific adjustment of the annual cycle in a super‐swift trans‐Saharan migrant. J. Avian Biol. 51, e02515 (2020).
47	Meier, C. M. et al. What makes Alpine swift ascend at twilight? Novel geolocators reveal year-round flight behaviour. Behav. Ecol. Sociobiol. 72, 45 (2018).
48	Ktitorov, P., Heim, W., Kulikova, O. & Gibson, L. Cross the sea where it is narrowest: migrations of Pacific Swifts (Apus pacificus) between Sakhalin (Russia) and Australia. J. Ornithol. 163, 19-26 (2021).
49	Klaassen, R. et al. Migration routes and wintering areas of Dutch Common Swifts Apus apus revealed using geolocators. Limosa 87, 173-181 (2014).
50	Åkesson, S., Klaassen, R., Holmgren, J., Fox, J. W. & Hedenstrom, A. Migration routes and strategies in a highly aerial migrant, the common swift Apus apus, revealed by light-level geolocators. PLoS One 7, e41195 (2012).
51	Wellbrock, A. H. J., Bauch, C., Rozman, J. & Witte, K. 'Same procedure as last year?' Repeatedly tracked swifts show individual consistency in migration pattern in successive years. J. Avian Biol. 48, 897-903 (2017).
52	Åkesson, S. et al. Evolution of chain migration in an aerial insectivorous bird, the common swift Apus apus. Evol. 74, 2377-2391 (2020).
53	Vega, M. L. et al. Migration strategies of iberian breeding white-rumped swifts Apus caffer, rufous-tailed scrub-robins Cercotrichas galactotes and bluethroats Cyanecula svecica. Ardeola 66, 51-64 (2019).
54	Eraud, C. et al. Migration routes and staging areas of trans-Saharan Turtle Doves appraised from light-level geolocators. PLoS One 8, e59396 (2013).
55	Schumm, Y. R. et al. Year-round spatial distribution and migration phenology of a rapidly declining trans-Saharan migrant—evidence of winter movements and breeding site fidelity in European turtle doves. Behav. Ecol. Sociobiol. 75, 152 (2021).
56	Choi, S. K., Park, Y. C. & Park, J. C. Migration by the Japanese Wood Pigeon (Columba janthina) across the islands of East Asia: direct tracking by satellite telemetry. Pac. Sci. 73, 225-230 (2019).
57	McCloskey, S. E., Uher-Koch, B. D., Schmutz, J. A. & Fondell, T. F. International migration patterns of red-throated Loons (Gavia stellata) from four breeding populations in Alaska. PLoS One 13, e0189954 (2018).
58	Kenow, K. P. et al. Migration patterns and wintering range of Common Loons breeding in the northeastern United States. Waterbirds 32, 234-247 (2009).
59	Kenow, K. P. et al. Migration patterns and wintering distribution of common loons breeding in the Upper Midwest. J. Avian Biol. 52, e02609 (2021).
60	Bobek, M. et al. African Odyssey project - satellite tracking of black storks Ciconia nigra breeding at a migratory divide. J. Avian Biol. 39, 500-506 (2008).
61	Berthold, P. et al. Long-term satellite tracking sheds light upon variable migration strategies of white storks (Ciconia ciconia). J. Ornithol. 143, 489-493 (2002).
62	Berthold, P., Kaatz, M. & Querner, U. Long-term satellite tracking of white stork (Ciconia ciconia) migration: constancy versus variability. J. Ornithol. 145, 356-359 (2004).
63	Chernetsov, N., Kaatz, M., Querner, U. & Berthold, P. Four-year satellite tracking of a White Stork Ciconia ciconia since independence: description of an Odyssey. Vogelwarte 43, 39-42 (2005).
64	Berthold, P., Nowak, E. & Querner, U. Satelliten-Telemetrie eines Zugvogels von Mitteleuropa bis in das südafrikanische Winterquartier: eine Fallstudie am Weißstorch (Ciconia ciconia). J. Ornithol. 136, 73-76 (1995).
65	Scherr, H., Bowman, J. & Abraham, K. F. Migration and winter movements of Double-crested Cormorants breeding in Georgian Bay, Ontario. Waterbirds 33, 451-460 (2010).
66	Lindsell, J. A. et al. Satellite tracking reveals the migration route and wintering area of the Middle East population of Critically Endangered northern bald ibis Geronticus eremita. Oryx 43, 329-335 (2009).
67	Gu, D. et al. Annual migration routes, stopover patterns and diurnal activity of Eurasian Bitterns Botaurus stellaris wintering in China. Bird Stud. 66, 43-52 (2019).
68	Huschle, G., Toepfer, J. E. & Douglas, D. C. Migration and wintering areas of American Bitterns (Botaurus lentiginosus) that summer in central North America as determined by satellite and radio telemetry, 1998–2003. Waterbirds 36, 300-309 (2013).
69	Fujita, G. et al. Satellite tracking of long-distance movements of two Cattle Egrets in East Asia. Jap. J. Ornithol. 27, 163-168 (2017).
70	Ye, X., Xu, Z., Aharon-Rotman, Y., Yu, H. & Cao, L. First description of Grey Heron Ardea cinerea migration recorded by GPS/GSM transmitter. Ornithol. Sci. 17, 223-228 (2018).
71	Judas, J. et al. Migration and range use of Asian Houbara Bustard Chlamydotis macqueenii breeding in the Gobi Desert, China, revealed by satellite tracking. Ibis 148, 343-351 (2006).
72	Burnside, R. J., Collar, N. J. & Dolman, P. M. Comparative migration strategies of wild and captive-bred Asian Houbara Chlamydotis macqueenii. Ibis 159, 374-389 (2017).
73	Tourenq, C., Combreau, O., Lawrence, M. & Launay, F. Migration patterns of four Asian Houbara Chlamydotis macqueenii wintering in the Cholistan Desert, Punjab, Pakistan. Bird Conserv. Int. 14, 1-10 (2004).
74	Kessler, A. E., Batbayar, N., Natsagdorj, T., Batsuur’, D. & Smith, A. T. Satellite telemetry reveals long-distance migration in the Asian great bustard Otis tarda dybowskii. J. Avian Biol. 44, 311-320 (2013).
75	Willemoes, M. et al. Narrow-front loop migration in a population of the common cuckoo Cuculus canorus, as revealed by satellite telemetry. PLoS One 9, e83515 (2014).
76	Thorup, K. et al. Resource tracking within and across continents in long-distance bird migrants. Sci. Adv. 3, e1601360 (2017).
77	McNeil, S. E., Tracy, D. & Cappello, C. D. Loop migration by a western Yellow-Billed Cuckoo wintering in the Gran Chaco. West. Birds 46, 244-255 (2015).
78	Sechrist, J. D., Paxton, E. H., Ahlers, D. D., Doster, R. H. & Ryan, V. M. One year of migration data for a western Yellow-Billed Cuckoo. West. Birds 43, 2-11 (2012).
79	Ibáñez-Álamo, J. D., Rühmann, J., Pérez-Contreras, T. & Soler, M. Migration behavior and performance of the great spotted cuckoo (Clamator glandarius). PLoS One 14, e0208436 (2019).
80	Kane, M. E., Gehring, T. M., Shirkey, B. T., Picciuto, M. A. & Simpson, J. W. Migration chronology and wintering locations of King Rails (Rallus elegans) captured in the Upper Midwest. Waterbirds 42, 210-216 (2019).
81	Harrity, E. J. & Conway, C. J. Satellite transmitters reveal previously unknown migratory behavior and wintering locations of Yuma Ridgway’s Rails. J. Field Ornithol. 91, 300-312 (2020).
82	Li, X., Xu, J. & Qian, F. Migration routes of Siberian Crane (Grus leucogeranus) in spring and autumn by satellite tracking. Wetl. Sci. 14, 343-353 (2016).
83	Gao, L.-b., Qian, F.-w., Yang, X.-j., Wu, H.-q. & Li, F.-s. Satellite tracking on the migratory routes of wintering Black-necked Cranes at Dashanbao in Yunnan. Zool. l Res. 28, 353-361 (2007).
84	Qian, F. et al. Migration routes and stopover sites of Black-necked Cranes determined by satellite tracking. J. Field Ornithol. 80, 19-26 (2009).
85	Liu, Q. et al. Migration routes and new breeding areas of Black-necked Cranes. Wilson J. Ornithol. 124, 704-712 (2012).
86	Wang, Y., Mi, C. & Guo, Y. Satellite tracking reveals a new migration route of black-necked cranes (Grus nigricollis) in Qinghai-Tibet Plateau. PeerJ 8, e9715 (2020).
87	Mi, C., Møller, A. P. & Guo, Y. Annual spatio-temporal migration patterns of Hooded Cranes wintering in Izumi based on satellite tracking and their implications for conservation. Avian Res. 9, 23 (2018).
88	Guo, D. & He, F. Preliminary results of satellite tracking on ordos Demoiselle Cranes. Chin. J. Wildlife 38, 141-143 (2017).
89	Fronczak, D. L., Andersen, D. E., Hanna, E. E. & Cooper, T. R. Distribution and migration chronology of Eastern population sandhill cranes. J. Wildl. Manage. 81, 1021-1032 (2017).
90	Conring, C. M., Brautigam, K., Grisham, B. A., Collins, D. P. & Conway, W. C. Identifying the migratory strategy of the Lower Colorado River Valley population of Greater Sandhill Cranes. Avian Conserv. Ecol. 14, 11 (2019).
91	Batbayar, N. et al. Combining tracking and remote sensing to identify critical year-round site, habitat use and migratory connectivity of a threatened waterbird species. Remote Sens. 13 (2021).
92	Exo, K.-M., Hillig, F. & Bairlein, F. Migration routes and strategies of Grey Plovers (Pluvialis squatarola) on the East Atlantic Flyway as revealed by satellite tracking. Avian Res. 10, 28 (2019).
93	Machín, P. et al. Individual migration patterns of Eurasian golden plovers Pluvialis apricaria breeding in Swedish Lapland; examples of cold spell-induced winter movements. J. Avian Biol. 46, 634-642 (2015).
94	Johnson, O. W. et al. New insight concerning transoceanic migratory pathways of Pacific Golden-Plovers (Pluvialis fulva): the Japan stopover and other linkages as revealed by geolocators. Wader Study 119, 1-8 (2012).
95	Johnson, O. W. et al. Tracking Pacific Golden-Plovers Pluvialis fulva: transoceanic migrations between non-breeding grounds in Kwajalein, Japan and Hawaii and breeding grounds in Alaska and Chukotka. Wader Study 122, 4-11 (2015).
96	Johnson, O. W., Tomkovich, P. S., Porter, R. R., Loktionov, E. Y. & Goodwill, R. H. Migratory linkages of Pacific Golden-Plovers breeding in Chukotka, Russian Far East. Wader Study 124, 33-39 (2017).
97	Johnson, M. et al. Seasonal movements, winter range use, and migratory connectivity of the Black Oystercatcher. Condor 112, 731-743 (2010).
98	Hedenström, A., Klaassen, R. H. G. & Åkesson, S. Migration of the Little Ringed Plover Charadrius dubius breeding in South Sweden tracked by geolocators. Bird Stud. 60, 466-474 (2013).
99	Lislevand, T., Briedis, M., Heggøy, O. & Hahn, S. Seasonal migration strategies of Common Ringed Plovers Charadrius hiaticula. Ibis 159, 225-229 (2017).
100	Léandri‐Breton, D. J., Lamarre, J. F. & Bêty, J. Seasonal variation in migration strategies used to cross ecological barriers in a nearctic migrant wintering in Africa. J. Avian Biol. 50, e02101 (2019).
101	Tomkovich, P. S., Porter, R., Loktionov, E. Y. & Syroechkovskiy, E. E. Transcontinental pathways and seasonal movements of an Asian migrant, the Common Ringed Plover Charadrius hiaticula tundrae. Wader Study 124, 175-184 (2018).
102	Hedh, L. & Hedenstrom, A. The migration pattern of a monogamous shorebird challenges existing hypotheses explaining the evolution of differential migration. J. Anim. Ecol. 487, 110111 (2020).
103	Minton, C. et al. New insights from geolocators deployed on waders in Australia. Wader Study 120, 34-46 (2013).
104	Pierce, A. K., Dinsmore, S. J., Jorgensen, D. & Wunder, M. B. Migration routes and timing of Mountain Plovers revealed by geolocators. J. Field Ornithol. 88, 30-38 (2017).
105	Donald, P. F. et al. Migration strategy, site fidelity and population size of the globally threatened Sociable Lapwing Vanellus gregarius. J. Ornithol. 162, 349-367 (2021).
106	Eichhorn, G., Bil, W. & Fox, J. W. Individuality in northern lapwing migration and its link to timing of breeding. J. Avian Biol. 48, 1132-1138 (2017).
107	Spencer, N. C., Gilchrist, H. G. & Mallory, M. L. Annual movement patterns of endangered ivory gulls: the importance of sea ice. PLoS One 9, e115231 (2014).
108	Baert, J. M. et al. High-resolution GPS tracking reveals sex differences in migratory behaviour and stopover habitat use in the Lesser Black-backed Gull Larus fuscus. Sci. Rep. 8, 5391 (2018).
109	Thaxter, C. B. et al. Avian vulnerability to wind farm collision through the year: Insights from lesser black‐backed gulls (Larus fuscus) tracked from multiple breeding colonies. J. Appl. Ecol. 56, 2410-2422 (2019).
110	Shamoun-Baranes, J., Burant, J. B., van Loon, E. E., Bouten, W. & Camphuysen, C. J. Short distance migrants travel as far as long distance migrants in lesser black-backed gulls Larus fuscus. J. Avian Biol. 48, 49-57 (2017).
111	Puetz, K. et al. From fledging to breeding: long-term satellite tracking of the migratory behaviour of a Lesser Black-backed Gull Larus fuscus intermedius. Ringing Migr. 24, 7-10 (2008).
112	Klaassen, R. H. G., Ens, B. J., Shamoun-Baranes, J., Exo, K.-M. & Bairlein, F. Migration strategy of a flight generalist, the Lesser Black-backed Gull Larus fuscus. Behav. Ecol. 23, 58-68 (2012).
113	Liu, D. et al. Seasonal dispersal and longitudinal migration in the Relict Gull Larus relictus across the Inner-Mongolian Plateau. PeerJ 5, e3380 (2017).
114	Zhang, G.-G. et al. Migration routes and stopover sites of Pallas's Gulls Larus ichthyaetus breeding at Qinghai Lake, China, determined by satellite tracking. Forktail, 104-108 (2014).
115	Bin Muzaffar, S. et al. Seasonal movements and migration of Pallas's Gulls Larus ichthyaetus from Qinghai Lake, China. Forktail, 100-107 (2008).
116	Liu, D., Zhang, G., Jiang, H. & Lu, J. Detours in long-distance migration across the Qinghai-Tibetan Plateau: individual consistency and habitat associations. PeerJ 6, e4304 (2018).
117	Goodenough, K. S. & Patton, R. T. Satellite telemetry reveals strong fidelity to migration routes and wintering grounds for the Gull-billed tern (Gelochelidon nilotica). Waterbirds 42, 400-410 (2020).
118	Winden, J. v. d., Fijn, R. C., Horssen, P. W. v., Gerritsen-Davidse, D. & Piersma, T. Idiosyncratic Migrations of Black Terns (Chlidonias niger): Diversity in Routes and Stopovers. Waterbirds 37, 162-174 (2014).
119	Thiebot, J.-B., Nakamura, N., Toguchi, Y., Tomita, N. & Ozaki, K. Migration of black-naped terns in contrasted cyclonic conditions. Mar. Biol. 167, 83 (2020).
120	Bracey, A. et al. Migratory routes and wintering locations of declining inland North American Common Terns. Auk 135, 385-399 (2018).
121	Kralj, J. et al. Geolocator study reveals east African migration route of Central European Common Terns. Avian Res. 11, 6 (2020).
122	Alves, J. A., Dias, M. P., Mendez, V., Katrinardottir, B. & Gunnarsson, T. G. Very rapid long-distance sea crossing by a migratory bird. Sci. Rep. 6, 38154 (2016).
123	Johnson, A. S., Perz, J., Nol, E. & Senner, N. R. Dichotomous strategies? The migration of Whimbrels breeding in the eastern Canadian sub-Arctic. J. Field Ornithol. 87, 371-383 (2016).
124	Cao, W.-H. et al. Tracking the migration of whimbrels along the East Asian-Australasian Flyway. Chin. J. Zool. 54, 775-783 (2019).
125	Carneiro, C., Gunnarsson, T. G. & Alves, J. A. Faster migration in autumn than in spring: seasonal migration patterns and non-breeding distribution of Icelandic whimbrels Numenius phaeopus islandicus. J. Avian Biol. 50, e01938 (2019).
126	Kuang, F. et al. Seasonal and population differences in migration of Whimbrels in the East Asian–Australasian Flyway. Avian Res. 11, 24 (2020).
127	Li, D. et al. Shorebirds wintering in Southeast Asia demonstrate trans-Himalayan flights. Sci. Rep. 10, 21232 (2020).
128	Ruthrauff, D. R., Harwood, C. M., Tibbitts, T. L., Warnock, N. & Gill, R. E. Diverse patterns of migratory timing, site use, and site fidelity by Alaska‐breeding Whimbrels. J. Field Ornithol. 92, 156-172 (2021).
129	Watts, B. D. et al. The annual cycle for whimbrel populations using the Western Atlantic Flyway. PloS One 16, e0260339 (2021).
130	Page, G. W. et al. Annual migratory patterns of Long-billed Curlews in the American West. Condor 116, 50-61 (2014).
131	Olalla-Kerstupp, A., Ruiz-Aymá, G., González-Rojas, J. I. & Guzmán-Velasco, A. High fidelity to wintering, stop-over and breeding sites shown by a Long-billed Curlew Numenius americanus tracked with satellite telemetry on migratory flights across North America. Bird Stud. 62, 556-560 (2015).
132	Driscoll, P. V. & Ueta, M. The migration route and behaviour of Eastern Curlews Numenius madagascariensis. Ibis 144, E119-E130 (2002).
133	Schwemmer, P., Enners, L. & Garthe, S. Migration routes of Eurasian Curlews (Numenius arquata) resting in the eastern Wadden Sea based on GPS telemetry. J. Ornithol. 157, 901-905 (2016).
134	Dennis, R. H., Etheridge, B., Foster, S., Heaton, J. & Swann, R. L. Satellite-tracking of a Curlew migrating between Scotland and Finland. Scottish Bird 31, 3-7 (2011).
135	Battley, P. F. et al. Contrasting extreme long-distance migration patterns in bar-tailed godwits Limosa lapponica. J. Avian Biol. 43, 21-32 (2012).
136	Zhu, B.-R. et al. Identification of breeding grounds and annual routines of the newly discovered bohaii subspecies of Black-tailed Godwits. Emu 121, 292-302 (2021).
137	Rakhimberdiev, E. et al. Comparing inferences of solar geolocation data against high-precision GPS data: annual movements of a double-tagged black-tailed godwit. J. Avian Biol. 47, 589-596 (2016).
138	Jelle Loonstra, A. H. et al. Individual Black-tailed Godwits do not stick to single routes: a hypothesis on how low population densities might decrease social conformity. Ardea 107, 251-261 (2020).
139	Verhoeven, M. A. et al. Variation from an unknown source: large inter-individual differences in migrating Black-tailed Godwits. Front. Ecol. Evol. 7, 31 (2019).
140	Ruthrauff, D. R., Tibbitts, T. L. & Gill, R. E. Flexible timing of annual movements across consistently used sites by Marbled Godwits breeding in Alaska. Auk 136, uky007 (2019).
141	Olson, B. E., Sullivan, K. A. & Farmer, A. H. Marbled Godwit migration characterized with satellite telemetry. Condor 116, 185-194 (2014).
142	Lindström, Å. et al. The migration of the great snipe Gallinago media: intriguing variations on a grand theme. J. Avian Biol. 47, 321-334 (2016).
143	Klaassen, R. H., Alerstam, T., Carlsson, P., Fox, J. W. & Lindstrom, A. Great flights by great snipes: long and fast non-stop migration over benign habitats. Biol. Lett. 7, 833-835 (2011).
144	Moore, J. D. et al. Migration phenology and patterns of American woodcock in central North America derived using satellite telemetry. Wildlife Biol. 2021, wlb.00816 (2021).
145	Arizaga, J. et al. Solar/Argos PTTs contradict ring-recovery analyses: Woodcocks wintering in Spain are found to breed further east than previously stated. J. Ornithol. 156, 515-523 (2014).
146	Hoodless, A. N. & Heward, C. J. in Proc. 11th American woodcock Symp. 136-145.
147	van Bemmelen, R. S. A., Hungar, J., Tulp, I. & Klaassen, R. H. G. First geolocator tracks of Swedish red-necked phalaropes reveal the Scandinavia-Arabian Sea connection. J. Avian Biol. 47, 295-303 (2016).
148	Mu, T., Tomkovich, P. S., Loktionov, E. Y., Syroechkovskiy, E. E. & Wilcove, D. S. Migratory routes of red-necked phalaropes Phalaropus lobatus breeding in southern Chukotka revealed by geolocators. J. Avian Biol. 49, e01853 (2018).
149	van Bemmelen, R. S. A. et al. A migratory divide among Red-necked Phalaropes in the Western Palearctic reveals contrasting migration and wintering movement strategies. Front. Ecol. Evol. 7, 86 (2019).
150	Summers, R. W., de Raad, A. L., Bates, B., Etheridge, B. & Elkins, N. Non-breeding areas and timing of migration in relation to weather of Scottish-breeding common sandpipers Actitis hypoleucos. J. Avian Biol. 50, e01877 (2019).
151	Summers, R., Bates, B., de Raad, L., Elkins, N. & Etheridge, B. The migrations of British Common Sandpipers. Br. Birds 112, 431-443 (2019).
152	Smith, J. A. M. et al. A green wave of saltmarsh productivity predicts the timing of the annual cycle in a long-distance migratory shorebird. Sci. Rep. 10, 20658 (2020).
153	Summers, R. et al. Scottish-breeding Greenshanks Tringa nebularia do not migrate far. Bird Stud. 67, 1-7 (2020).
154	Summers, R. W., Etheridge, B., Christian, N., Elkins, N. & Cleasby, I. R. Timing, staging, speed and destination of migrant Wood Sandpipers Tringa glareola breeding in Scotland. Wader Study 128, 145-152 (2021).
155	Ken , G., Simeon, L. & Clive , M. Geolocators track Ruddy Turnstone to Newcastle, NSW en route to King Island (Tasmania). Whistler 12, 16-21 (2017).
156	Niles, L. J. et al. First results using light level geolocators to track Red Knots in the Western Hemisphere show rapid and long intercontinental flights and new details of migration pathways. Wader Study 117, 123-130 (2010).
157	Tomkovich, P. S., Porter, R. R., Loktionov, E. Y. & Niles, L. J. Pathways and staging areas of Red Knots Calidris canutus rogersi breeding in southern Chukotka, Far Eastern Russia. Wader Study 120, 181-193 (2013).
158	Niles, L. J. et al. Migration pathways, migration speeds and non-breeding areas used by northern hemisphere wintering Red Knots Calidris canutus of the subspecies rufa. Wader Study 119, 195-203 (2012).
159	Scarpignato, A. L. et al. Field-testing a new miniaturized GPS-Argos satellite transmitter (3.5 g) on migratory shorebirds. Wader Study 123, 240-246 (2016).
160	Kok, E. M. A. et al. A red knot as a black swan: how a single bird shows navigational abilities during repeat crossings of the Greenland Icecap. J. Avian Biol. 51, e02464 (2020).
161	Piersma, T. et al. When a typical jumper skips: itineraries and staging habitats used by Red Knots (Calidris canutus piersmai) migrating between northwest Australia and the New Siberian Islands. Ibis 163, 1235-1251 (2021).
162	Lisovski, S., Gosbell, K., Hassell, C. & Minton, C. Tracking the full annual-cycle of the Great Knot, Calidris tenuirostris, a long-distance migratory shorebird of the East Asian-Australasian Flyway. Wader Study 123, 177-189 (2016).
163	Lislevand, T. & Hahn, S. Skipping‐type migration in a small Arctic wader, the Temminck's stint Calidris temminckii. J. Avian Biol. 46, 419-424 (2015).
164	Lanctot, R. B. et al. Light-level geolocation reveals migration patterns of the Buﬀ-breasted Sandpiper. Wader Study 123, 29-43 (2016).
165	Bentzen, R., Dondua, A., Porter, R., Robards, M. & Solovyeva, D. Large-scale movements of Dunlin breeding in Chukotka, Russia, during the non-breeding period. Wader Study 123, 86-98 (2016).
166	Pakanen, V.-M. et al. Migration strategies of the Baltic dunlin: rapid jump migration in the autumn but slower skipping type spring migration. J. Avian Biol. 49, e01513 (2018).
167	Summers, R. W. et al. Contrasting trans-Atlantic migratory routes of Nearctic Purple Sandpipers Calidris maritima associated with low pressure systems in spring and winter. Ardea 102, 139-152 (2014).
168	Brown, S. et al. Migratory connectivity of Semipalmated Sandpipers and implications for conservation. Condor 119, 207-224 (2017).
169	Lisovski, S. et al. Movement patterns of Sanderling (Calidris alba) in the East Asian-Australasian Flyway and a comparison of methods for identification of crucial areas for conservation. Emu 116, 168-177 (2016).
170	Reneerkens, J. et al. Low fitness at low latitudes: Wintering in the tropics increases migratory delays and mortality rates in an Arctic breeding shorebird. J. Anim. Ecol. 89, 691-703 (2020).
171	Mu, T., Tomkovich, P. S., Loktionov, E. Y., Syroechkovskiy, E. E. & Wilcove, D. S. Tracking the migration of red‐necked stint Calidris ruficollis reveals marathon flights and unexpected conservation challenges. J. Avian Biol. 51, e02585 (2020).
172	Avilés, J. M., Rodríguez-Ruiz, J., Cruz-Miralles, Á., Abad-Gómez, J. M. & Parejo, D. Migratory pathways, stopover locations and wintering grounds of southern Spanish Eurasian Scops Owls Otus scops. Ardeola 69, 129-139 (2022).
173	Linkhart, B. D., Fox, J. W. & Yanco, S. W. Migration timing and routes, and wintering areas of Flammulated Owls. J. Field Ornithol. 87, 42-54 (2016).
174	Yanco, S. W. et al. Niche dynamics suggest ecological factors influencing migration in an insectivorous owl. Ecology, e3617-e3617 (2022).
175	Doyle, F. I., Therrien, J.-F., Reid, D. G., Gauthier, G. & Krebs, C. J. Seasonal movements of female Snowy Owls breeding in the western north American Arctic. J. Raptor Res. 51, 428-438 (2017).
176	Bachler, E. et al. Year-round tracking of small trans-Saharan migrants using light-level geolocators. PLoS One 5, e9566 (2010).
177	van Wijk, R. E. et al. Diverse migration strategies in hoopoes (Upupa epops) lead to weak spatial but strong temporal connectivity. Sci. Nat. 105, 42 (2018).
178	van Wijk, R. E. et al. Short-distance migration of Wrynecks Jynx torquilla from Central European populations. Ibis 155, 886-890 (2013).
179	Dhanjal-Adams, K. L. et al. Spatiotemporal group dynamics in a long-distance migratory bird. Curr. Biol. 28, 2824-2830 e2823 (2018).
180	Rodriguez-Ruiz, J. et al. Disentangling migratory routes and wintering grounds of Iberian near-threatened European Rollers Coracias garrulus. PLoS One 9, e115615 (2014).
181	Finch, T. et al. A pan-European, multipopulation assessment of migratory connectivity in a near-threatened migrant bird. Divers. Distrib. 21, 1051-1062 (2015).
182	Catry, I., Catry, T., Granadeiro, J. P., Franco, A. M. A. & Moreira, F. Unravelling migration routes and wintering grounds of European rollers using light-level geolocators. J. Ornithol. 155, 1071-1075 (2014).
183	Emmenegger, T., Mayet, P., Duriez, O. & Hahn, S. Directional shifts in migration pattern of rollers (Coracias garrulus) from a western European population. J. Ornithol. 155, 427-433 (2014).
184	Dodge, S. et al. Environmental drivers of variability in the movement ecology of turkey vultures (Cathartes aura) in North and South America. Phil. Trans. R. Soc. B 369, 20130195 (2014).
185	Monti, F. et al. Migration and wintering strategies in vulnerable Mediterranean Osprey populations. Ibis 160, 554-567 (2018).
186	Väli, Ü. & Sellis, U. Migration patterns of the Osprey Pandion haliaetus on the Eastern European–East African flyway. Ostrich 87, 23-28 (2015).
187	Kjellen, N., Hake, M. & Alerstam, T. Strategies of two Ospreys Pandion haliaetus migrating between Sweden and tropical Africa as revealed by satellite tracking. J. Avian Biol. 28, 15-23 (1997).
188	Bedrosian, B. E., Cain, S. L., Wolff, S. & Craighead, D. J. Migratory pathways, timing, and home ranges of southern Greater Yellowstone Osprey. J. Raptor Res. 49, 325-332 (2015).
189	Alerstam, T., Hake, M. & Kjellén, N. Temporal and spatial patterns of repeated migratory journeys by ospreys. Anim. Behav. 71, 555-566 (2006).
190	Houston, C. S. & Martell, M. Speedy migration: Saskatchewan's first Osprey satellite transmitter. Blue Jay 60, 74-79 (2002).
191	García‐Ripollés, C., López‐López, P. & Urios, V. First description of migration and wintering of adult Egyptian Vultures Neophron percnopterus tracked by GPS satellite telemetry. Bird Stud. 57, 261-265 (2010).
192	Urios, V., García-Ripollés, C. & López-López, P. Individual repeatability in timing and spatial flexibility of migration routes of trans-Saharan migratory raptors. Curr. Zool. 60, 642-652 (2014).
193	Phipps, W. L. et al. Spatial and temporal variability in migration of a soaring raptor across three continents. Front. Ecol. Evol. 7, 323 (2019).
194	Buechley, E. R. et al. Identifying critical migratory bottlenecks and high-use areas for an endangered migratory soaring bird across three continents. J. Avian Biol. 49, e01629 (2018).
195	Yamaguchi, N. et al. The large‐scale detoured migration route and the shifting pattern of migration in Oriental honey‐buzzards breeding in Japan. J. Zool. 276, 54-62 (2008).
196	Higuchi, H. et al. Migration of Honey-buzzards Pernis apivorus based on satellite tracking. Ornithol. Sci. 4, 109-115 (2005).
197	Meyburg, B.-U., Eichaker, X., Meyburg, C. & Paillat, P. Migrations of an adult Spotted Eagle tracked by satellite. Br. Birds 88, 357-361 (1995).
198	Meyburg, B.-U. & Meyburg, C. Annual cycle, timing and speed of migration of a pair of Lesser Spotted Eagles (Aquila pomarina)- a study by means of satellite telemetry. Popul. Ecol. Raptors Owls 6, 63–85 (2009).
199	Meyburg, B.-U., Scheller, W. & Meyburg, C. Migration and wintering of the Lesser Spotted Eagle (Aquila pomarina): a study by means of satellite telemetry. J. Ornithol. 136, 401-422 (1995).
200	Mellone, U. et al. Migration routes and wintering areas of Booted Eagles Aquila pennata breeding in Spain. Bird Stud. 60, 409-413 (2013).
201	Chevallier, D., Jiguet, F., Nore, T., Baillon, F. & Cavallin, P. Satellite tracking of a Booted Eagle Aquila pennata during migration. Ringing Migr. 25, 62-64 (2010).
202	Brodeur, S., Bird, D. M. & Fuller, M. Complete migration cycle of golden eagles breeding in Northern Quebec. Condor 98, 293-299 (1996).
203	Ellis, D. H., Moon, S. L. & Robinson, J. W. Annual movements of a steppe eagle (Aquila nipalensis) summering in Mongolia and wintering in Tibet. J. Bombay Nat. Hist. Soc 98, 335-340 (2001).
204	Meyburg, B.-U., Meyburg, C. & Paillat, P. Steppe Eagle migration strategies - revealed by satellite telemetry. Br. Birds 105, 506-519 (2012).
205	Min, X., Gao, Z., Lin, Y. & Lu, C. H. Annual long-distance migration strategies and home range of Chinese Sparrowhawk (Accipiter soloensis) from south China. Animals 11, 2237 (2021).
206	Pierce, A. J., Nualsri, C., Sutasha, K. & Round, P. D. Determining the migration routes and wintering areas of Asian sparrowhawks through satellite telemetry. Glob. Ecol. Conserv. 31, e01837 (2021).
207	Kudo, T. Migration route and wintering area of Northern Goshawk Accipiter gentilis breeding in Hokkaido, northern Japan. Ornithol. Sci. 7, 99-102 (2008).
208	Trierweiler, C. et al. Migratory connectivity and population-specific migration routes in a long-distance migratory bird. Proc. Biol. Sci. 281, 20132897 (2014).
209	Limiñana, R., Soutullo, A., Urios, V. & Reig-Ferrer, A. Migration and wintering areas of adult Montagu’s Harriers (Circus pygargus) breeding in Spain. J. Ornithol. 153, 85-93 (2011).
210	Strandberg, R. et al. Complex timing of Marsh Harrier Circus aeruginosus migration due to pre-and post-migratory movements. Ardea 96, 159-171 (2008).
211	Vansteelant, W. M. G. et al. Western Marsh Harriers Circus aeruginosus from nearby breeding areas migrate along comparable loops, but on contrasting schedules in the West African–Eurasian flyway. J. Ornithol. 161, 953-965 (2020).
212	Terraube, J. et al. Broad wintering range and intercontinental migratory divide within a core population of the near-threatened pallid harrier. Divers. Distrib. 18, 401-409 (2012).
213	Mandernack, B. A., Solensky, M., Martell, M. & Schmitz, R. T. Satellite tracking of Bald Eagles in the upper Midwest. J. Raptor Res. 46, 258-273 (2012).
214	Pfeiffer, T. & Meyburg, B.-U. Migratory and wintering behaviour of the Red Kite Milvus milvus in Thuringia (Germany) as revealed by satellite telemetry. Vogelwarte 47, 171-187 (2009).
215	García-Macía, J. et al. Seasonal differences in migration strategies of Red Kites (Milvus milvus) wintering in Spain. J. Ornithol. 163, 27-36 (2021).
216	Kumar, N. et al. GPS-telemetry unveils the regular high-elevation crossing of the Himalayas by a migratory raptor: implications for definition of a "Central Asian Flyway". Sci. Rep. 10, 15988 (2020).
217	Meyburg, B.-U. & Meyburg, C. GPS satellite tracking of an adult black kite (Milvus migrans): home range during the breeding season, migration and wintering. Popul. Ecol. Raptors Owls 6, 311-352 (2009).
218	McCabe, R. A. et al. Satellite tracking reveals age and origin differences in migration ecology of two populations of Broad-winged Hawks (Buteo platypterus). Wilson J. Ornithol. 132, 1-14 (2020).
219	Kochert, M. N. et al. Migration patterns, use of stopover areas, and austral summer movements of Swainson's Hawks. Condor 113, 89-106 (2011).
220	Craighead, D., Crandall, R. H., Smith, R. N. & Cain, S. L. Migration of Red-tailed Hawks (Buteo jamaicensis) from northwest Wyoming. Wilson J. Ornithol. 128, 150-158 (2016).
221	Strandberg, R., Alerstam, T., Hake, M. & KjellÉN, N. Short-distance migration of the Common Buzzard Buteo buteo recorded by satellite tracking. Ibis 151, 200-206 (2009).
222	Yamaguchi, N. M., Hiraoka, E., Hijikata, N. & Higuchi, H. Migration routes of satellite-tracked Rough-legged Buzzards from Japan: the relationship between movement patterns and snow cover. Ornithol. Sci. 16, 33-41 (2017).
223	Watson, J. W. et al. Migration patterns, timing, and seasonal destinations of adult Ferruginous Hawks (Buteo regalis). J. Raptor Res. 52, 267-281 (2018).
224	Catry, I. et al. Individual variation in migratory movements and winter behaviour of Iberian Lesser Kestrels Falco naumanni revealed by geolocators. Ibis 153, 154-164 (2011).
225	Limiñana, R., Romero, M., Mellone, U. G. O. & Urios, V. Mapping the migratory routes and wintering areas of Lesser Kestrels Falco naumanni: new insights from satellite telemetry. Ibis 154, 389-399 (2012).
226	McGrady, M. J., Maechtle, T. L., Vargas, J. J., Seegar, W. S. & Porras Peña, M. C. Migration and ranging of Peregrine Falcons wintering on the Gulf of Mexico coast, Tamaulipas, Mexico. Condor 104, 39-48 (2002).
227	Strandberg, R., Klaassen, R. H., Hake, M., Olofsson, P. & Alerstam, T. Converging migration routes of Eurasian hobbies Falco subbuteo crossing the African equatorial rain forest. Proc. Biol. Sci. 276, 727-733 (2009).
228	Meyburg, B.-U., Howey, P. W., Meyburg, C. & Fiuczynski, K. D. Two complete migration cycles of an adult Hobby tracked by satellite. Br. Birds 104, 2-15 (2011).
229	Strandberg, R., Klaassen, R. H. G., Olofsson, P. & Alerstam, T. Daily travel schedules of adult Eurasian hobbies Falco subbuteo — variability in flight hours and migration speed Aaong the route. Ardea 97, 287-295 (2009).
230	Kassara, C., Fric, J., Gschweng, M. & Sfenthourakis, S. Complementing the puzzle of Eleonora’s Falcon (Falco eleonorae) migration: new evidence from an eastern colony in the Aegean Sea. J. Ornithol. 153, 839-848 (2012).
231	Hadjikyriakou, T. G., Nwankwo, E. C., Virani, M. Z. & Kirschel, A. N. G. Habitat availability influences migration speed, refueling patterns and seasonal flyways of a fly-and-forage migrant. Mov. Ecol. 8, 1-14 (2020).
232	Vansteelant, W. M. G., Gangoso, L., Bouten, W., Viana, D. S. & Figuerola, J. Adaptive drift and barrier-avoidance by a fly-forage migrant along a climate-driven flyway. Mov. Ecol. 9, 37 (2021).
233	Jahn, A. E. et al. Migration timing and wintering areas of three species of flycatchers (Tyrannus) breeding in the Great Plains of North America. Auk 130, 247-257 (2013).
234	Tøttrup, A. P. et al. The annual cycle of a trans-equatorial Eurasian-African passerine migrant: different spatio-temporal strategies for autumn and spring migration. Proc. Biol. Sci. 279, 1008-1016 (2012).
235	Pedersen, L., Jakobsen, N. M., Strandberg, R., Thorup, K. & Tottrup, A. P. Sex-specific difference in migration schedule as a precursor of protandry in a long-distance migratory bird. Sci. Nat. 106, 45 (2019).
236	Tøttrup, A. P., Pedersen, L., Onrubia, A., Klaassen, R. H. G. & Thorup, K. Migration of red-backed shrikes from the Iberian Peninsula: optimal or sub-optimal detour? J. Avian Biol. 48, 149-154 (2017).
237	Callo, P. A., Morton, E. S. & Stutchbury, B. J. M. Prolonged spring migration in the Red-eyed Vireo (Vireo olivaceus). Auk 130, 240-246 (2013).
238	Hedley, R. W. Long-distance movements and evidence of post-breeding elevational movements by Cassin’s Vireos. J. Field Ornithol. 90, 335-347 (2019).
239	de Zwaan, D. R., Wilson, S., Gow, E. A. & Martin, K. Sex-specific spatiotemporal variation and carry-over effects in a migratory alpine songbird. Front. Ecol. Evol. 7, 285 (2019).
240	Lemke, H. W. et al. Annual cycle and migration strategies of a trans-Saharan migratory songbird: a geolocator study in the great reed warbler. PLoS One 8, e79209 (2013).
241	Horns, J. J. et al. Geolocator tracking of Great Reed-Warblers (Acrocephalus arundinaceus) identifies key regions for migratory wetland specialists in the Middle East and sub-Saharan East Africa. Condor 118, 835-849 (2016).
242	Hasselquist, D., Montràs-Janer, T., Tarka, M. & Hansson, B. Individual consistency of long-distance migration in a songbird: significant repeatability of autumn route, stopovers and wintering sites but not in timing of migration. J. Avian Biol. 48, 91-102 (2017).
243	Koleček, J. et al. Cross-continental migratory connectivity and spatiotemporal migratory patterns in the great reed warbler. J. Avian Biol. 47, 756-767 (2016).
244	Kolecek, J., Hahn, S., Emmenegger, T. & Prochazka, P. Intra-tropical movements as a beneficial strategy for Palearctic migratory birds. R. Soc. Open. Sci. 5, 171675 (2018).
245	Procházka, P. et al. Across a migratory divide: divergent migration directions and non-breeding grounds of Eurasian reed warblers revealed by geolocators and stable isotopes. J. Avian Biol. 49, e012516 (2018).
246	Salewski, V. et al. Identifying migration routes and non-breeding staging sites of adult males of the globally threatened Aquatic Warbler Acrocephalus paludicola. Bird Conserv. Int. 29, 503-514 (2018).
247	Briedis, M., Kurlavičius, P., Mackevičienė, R., Vaišvilienė, R. & Hahn, S. Loop migration, induced by seasonally different flyway use, in Northern European Barn Swallows. J. Ornithol. 159, 885-891 (2018).
248	Arizaga, J., Willemoes, M., Unamuno, E., Unamuno, J. M. & Thorup, K. Following year-round movements in Barn Swallows using geolocators: could breeding pairs remain together during the winter? Bird Stud. 62, 141-145 (2015).
249	Klvaňa, P. et al. Around the Mediterranean: an extreme example of loop migration in a long-distance migratory passerine. J. Avian Biol. 49, e01595 (2018).
250	Hobson, K. A. et al. Correction: A continent-wide migratory divide in North American breeding barn swallows (Hirundo rustica). PLoS One 10, e0133104 (2015).
251	Liechti, F. et al. Timing of migration and residence areas during the non-breeding period of barn swallows Hirundo rustica in relation to sex and population. J. Avian Biol. 46, 254-265 (2015).
252	Szép, T., Liechti, F., Nagy, K., Nagy, Z. & Hahn, S. Discovering the migration and non-breeding areas of sand martins and house martins breeding in the Pannonian basin (central-eastern Europe). J. Avian Biol. 48, 114-122 (2017).
253	Stutchbury, B. J. et al. Tracking long-distance songbird migration by using geolocators. Science 323, 896 (2009).
254	Stutchbury, B. J. M. et al. Tracking mated pairs in a long-distance migratory songbird: migration schedules are not synchronized within pairs. Anim. Behav. 114, 63-68 (2016).
255	Koike, S., Hijikata, N. & Higuchi, H. Migration and wintering of Chestnut-cheeked Starlings Agropsar philippensis. Ornithol. Sci. 15, 63-74 (2016).
256	Mancuso, K. A. et al. Migration ecology of western gray catbirds. Mov. Ecol. 9, 10 (2021).
257	Sim, I. M. W., Green, M., Rebecca, G. W. & Burgess, M. D. Geolocators reveal new insights into Ring Ouzel Turdus torquatus migration routes and non-breeding areas. Bird Stud. 62, 561-565 (2015).
258	Barras, A. G., Liechti, F. & Arlettaz, R. Seasonal and daily movement patterns of an alpine passerine suggest high flexibility in relation to environmental conditions. J. Avian Biol. 52, e02860 (2021).
259	Stanley, C. Q., MacPherson, M., Fraser, K. C., McKinnon, E. A. & Stutchbury, B. J. Repeat tracking of individual songbirds reveals consistent migration timing but flexibility in route. PLoS One 7, e40688 (2012).
260	Delmore, K. E., Fox, J. W. & Irwin, D. E. Dramatic intraspecific differences in migratory routes, stopover sites and wintering areas, revealed using light-level geolocators. Proc. Biol. Sci. 279, 4582-4589 (2012).
261	Cormier, R. L., Humple, D. L., Gardali, T. & Seavy, N. E. Light-level geolocators reveal strong migratory connectivity and within-winter movements for a coastal California Swainson's Thrush (Catharus ustulatus) population. Auk 130, 283-290 (2013).
262	Heckscher, C. M., Taylor, S. M., Fox, J. W. & Afanasyev, V. Veery (Catharus fuscescens) wintering locations, migratory connectivity, and a revision of its winter range using geolocator technology. Auk 128, 531-542 (2011).
263	Hobson, K. A. & Kardynal, K. J. Western Veeries use an eastern shortest-distance pathway: New insights to migration routes and phenology using light-level geolocators. Auk 132, 540-550 (2015).
264	Lislevand, T. et al. Red-spotted Bluethroats Luscinia s. svecicamigrate along the Indo-European flyway: a geolocator study. Bird Stud. 62, 508-515 (2015).
265	Hahn, S., Amrhein, V., Zehtindijev, P. & Liechti, F. Strong migratory connectivity and seasonally shifting isotopic niches in geographically separated populations of a long-distance migrating songbird. Oecologia 173, 1217-1225 (2013).
266	Hahn, S. et al. Range‐wide migration corridors and non‐breeding areas of a northward expanding Afro‐Palaearctic migrant, the European Bee‐eater Merops apiaster. Ibis 162, 345-355 (2019).
267	Costa, J. S. et al. Linking migratory performance to breeding phenology and productivity in an Afro-Palearctic long-distance migrant. Sci. Rep. 11, 23258 (2021).
268	Briedis, M. et al. Year-round spatiotemporal distribution of the enigmatic Semi-collared Flycatcher Ficedula semitorquata. J. Ornithol. 157, 895-900 (2016).
269	Ouwehand, J. et al. Light-level geolocators reveal migratory connectivity in European populations of pied flycatchers Ficedula hypoleuca. J. Avian Biol. 47, 69-83 (2016).
270	Bell, F. et al. Geolocators reveal variation and sex‐specific differences in the migratory strategies of a long‐distance migrant. Ibis (2021).
271	Briedis, M. et al. Breeding latitude leads to different temporal but not spatial organization of the annual cycle in a long‐distance migrant. J. Avian Biol. 47, 743-748 (2016).
272	Heim, W. et al. Full annual cycle tracking of a small songbird, the Siberian Rubythroat Calliope calliope, along the East Asian flyway. J. Ornithol. 159, 893-899 (2018).
273	Kristensen, M. W., Tøttrup, A. P. & Thorup, K. Migration of the Common Redstart (Phoenicurus phoenicurus). Auk 130, 258-264 (2013).
274	Gersten, A. & Hahn, S. Timing of migration in Common Redstarts (Phoenicurus phoenicurus) in relation to the vegetation phenology at residence sites. J. Ornithol. 157, 1029-1036 (2016).
275	Burgess, M. D. et al. Weak migratory connectivity, loop migration and multiple non‐breeding site use in British breeding Whinchats Saxicola rubetra. Ibis 162, 1292-1302 (2020).
276	van Oosten, H. H., Versluijs, R. & van Wijk, R. Migration routes and wintering areas of two Dutch Northern Wheatears Oenanthe oenanthe in the Sahel. Limosa 87, 168-172 (2014).
277	Schmaljohann, H., Buchmann, M., Fox, J. W. & Bairlein, F. Tracking migration routes and the annual cycle of a trans-Sahara songbird migrant. Behav. Ecol. Sociobiol. 66, 915-922 (2012).
278	Arlt, D., Olsson, P., Fox James, W., Low, M. & Pärt, T. Prolonged stopover duration characterises migration strategy and constraints of a long-distance migrant songbird. Anim. Migr. 2, 47-62 (2015).
279	Bairlein, F. et al. Cross-hemisphere migration of a 25 g songbird. Biol. Lett. 8, 505-507 (2012).
280	Gow, E. A. et al. A range-wide domino effect and resetting of the annual cycle in a migratory songbird. Proc. Biol. Sci. 286, 20181916 (2019).
281	Hahn, S. et al. Migration, wing morphometry and wing moult in Spanish and House Sparrows from the eastern Balkan Peninsula. J. Ornithol. 160, 271-274 (2018).
282	Korniluk, M. et al. Citrine Wagtail migration on the Indo-European flyway: a first geolocator track reveals alternative migration route and endurance flights to cross ecological barriers. Avian Res. 12 (2021).
283	Briedis, M., Beran, V., Hahn, S. & Adamík, P. Annual cycle and migration strategies of a habitat specialist, the Tawny Pipit Anthus campestris, revealed by geolocators. J. Ornithol. 157, 619-626 (2016).
284	Briedis, M., Beran, V., Adamík, P. & Hahn, S. Integrating light‐level geolocation with activity tracking reveals unexpected nocturnal migration patterns of the tawny pipit. J. Avian Biol. 51, e02546 (2020).
285	Stach, R., Kullberg, C., Jakobsson, S., Ström, K. & Fransson, T. Migration routes and timing in a bird wintering in South Asia, the Common Rosefinch Carpodacus erythrinus. J. Ornithol. 157, 671-679 (2016).
286	Röseler, D., Schmaljohann, H. & Bairlein, F. Timing of migration, routes and wintering grounds of a short-distance diurnal migrant revealed by geolocation: a case study of Linnets Carduelis cannabina. J. Ornithol. 158, 875-880 (2017).
287	Ellison, K. et al. Migration and winter distribution of the Chestnut-collared Longspur. Anim. Migr. 4, 37-50 (2017).
288	McKinnon, E. A., Macdonald, C. M., Gilchrist, H. G. & Love, O. P. Spring and fall migration phenology of an Arctic-breeding passerine. J. Ornithol. 157, 681-693 (2016).
289	Wolfe, J. D. & Johnson, E. I. Geolocator reveals migratory and winter movements of a Prothonotary Warbler. J. Field Ornithol. 86, 238-243 (2015).
290	Larkin, J. L. et al. Geolocators reveal migratory connectivity between wintering and breeding areas of Golden-winged Warblers. J. Field Ornithol. 88, 288-298 (2017).
291	Kramer, G. R. et al. Nonbreeding isolation and population-specific migration patterns among three populations of Golden-winged Warblers. Condor 119, 108-121 (2017).
292	Bennett, R. E. et al. Drivers of variation in migration behavior for a linked population of long-distance migratory passerine. Auk 136 (2019).
293	Delancey, C. D. et al. Geolocators reveal migration routes, stopover sites, and nonbreeding dispersion in a population of Cerulean Warblers. Anim. Migr. 7, 19-26 (2020).
294	Cooper, N. W., Hallworth, M. T. & Marra, P. P. Light-level geolocation reveals wintering distribution, migration routes, and primary stopover locations of an endangered long-distance migratory songbird. J. Avian Biol. 48, 209-219 (2017).
295	DeLuca, W. V. et al. Transoceanic migration by a 12 g songbird. Biol. Lett. 11, 20141045 (2015).
296	DeLuca, W. V. et al. A boreal songbird's 20,000 km migration across North America and the Atlantic Ocean. Ecology 100, e02651 (2019).
297	Pillar, A. G., Marra, P. P., Flood, N. J. & Reudink, M. W. Moult migration in Bullock’s orioles (Icterus bullockii) confirmed by geolocators and stable isotope analysis. J. Ornithol. 157, 265-275 (2015).
298	Stonefish, D. et al. Migration routes and wintering areas of male Red‐winged Blackbirds as determined using geolocators. J. Field Ornithol. 92, 284-293 (2021).
299	Johnson, J. A., Matsuoka, S. M., Tessler, D. F., Greenberg, R. & Fox, J. W. Identifying migratory pathways used by Rusty Blackbirds breeding in southcentral Alaska. Wilson J. Ornithol. 124, 698-703 (2012).
300	Selstam, G., Sondell, J. & Olsson, P. Wintering area and migration routes for Ortolan Buntings Emberiza hortulana from Sweden determined with light-geologgers. Ornis Svec. 25, 3-14 (2015).
301	Ćiković, D. et al. Tracking migration of black‐headed buntings Emberiza melanocephala reveals the Iranian Plateau as an ecological barrier along the Indo‐European flyway. J. Avian Biol. 52, e02783 (2021).
302	Ross Jeremy, D., Bridge Eli, S., Rozmarynowycz Mark, J. & Bingman Verner, P. Individual variation in migratory path and behavior among Eastern Lark Sparrows. Anim. Migr. 2, 29-33 (2015).
303	Hill, J. M. & Renfrew, R. B. Migratory patterns and connectivity of two North American grassland bird species. Ecol. Evol. 9, 680-692 (2019).
304	Seavy, N. E., Humple, D. L., Cormier, R. L. & Gardali, T. Establishing the breeding provenance of a temperate-wintering North American passerine, the Golden-crowned Sparrow, using light-level geolocation. PLoS One 7, e34886 (2012).
305	Cormier, R. L., Humple, D. L., Gardali, T. & Seavy, N. E. Migratory connectivity of Golden-crowned Sparrows from two wintering regions in California. Anim. Migr. 3, 48-56 (2016).
306	Lisovski, S. et al. Migration pattern of Gambel’s White-crowned Sparrow along the Pacific Flyway. J. Ornithol. 160, 1097-1107 (2019).
