# Supplementary material for: Macro-scale relationship between body mass and timing of bird migration
Source: Nat Commun. 2024 May 15;15:4111. doi: 10.1038/s41467-024-48248-7 (PMC11096376; doi:10.1038/s41467-024-48248-7)
Supplement: Supplementary file 6 — Source Data [file 41467_2024_48248_MOESM6_ESM.xlsx]

## Sheet: figure1
id_article	order	family	scientific_name	mean_latitude_breeding_site	mean_longtitude_breeding_site	mean_latitude_wintering_site	mean_lontitude_wintering site	mean_body_mass
175	Anseriformes	Anatidae	Tadorna_ferruginea	49.3	99.57	25.15	97.22	919
832	Anseriformes	Anatidae	Melanitta_fusca	53.5303	-96.4115	40.8	-73.12	1427.56
237	Anseriformes	Anatidae	Melanitta_fusca	59.797	-103.7	41.2364	-70.4007	1566
177	Anseriformes	Anatidae	Mergus_squamatus	47.1	128.967	28.5	110	870
182	Anseriformes	Anatidae	Somateria_mollissima	47	-70	41	-71	1192
671	Anseriformes	Anatidae	Somateria_mollissima	79	12	65.91	-2.08413	1192
806	Anseriformes	Anatidae	Somateria_mollissima	43.75	-69.89	41.42	-70.2	1288
807	Anseriformes	Anatidae	Somateria_mollissima	59.2	-69.38	49.92	-64.09	1192
164	Anseriformes	Anatidae	Somateria_spectabilis	70	-150	54.84	-164.2	1113
685	Anseriformes	Anatidae	Somateria_spectabilis	70.3	-149.9	57.5	170	1240
178	Anseriformes	Anatidae	Polysticta_stelleri	75	109	70.07	29.73	639.5
191	Anseriformes	Anatidae	Polysticta_stelleri	70	160	57.7	-152.35	639.5
179	Anseriformes	Anatidae	Histrionicus_histrionicus	59.0855	-54.0945	44.0442	-68.345	520
183	Anseriformes	Anatidae	Clangula_hyemalis	69.9333	-131.133	57	-160	873
804	Anseriformes	Anatidae	Clangula_hyemalis	69.138	48.85	59	21	814
616	Anseriformes	Anatidae	Anas_penelope	63.8888	167.883	32.7249	130.952	581
881	Anseriformes	Anatidae	Anas_rubripes	53.22	-63.305	45.12	-64.15	900
652	Anseriformes	Anatidae	Anas_platyrhynchos	47.28	123.21	36.72	127	1246
817	Anseriformes	Anatidae	Cygnus_olor	47.77	117.49	39.21	127.48	7600
189	Anseriformes	Anatidae	Cygnus_olor	61.4333	-165.45	39	-122	7600
193	Anseriformes	Anatidae	Cygnus_columbianus	43	-85	35	-74	6300
501	Anseriformes	Anatidae	Cygnus_columbianus	71.495	138.153	29.333	112.85	4150
647	Anseriformes	Anatidae	Cygnus_columbianus	71	52	51	-2.4	3800
166	Anseriformes	Anatidae	Cygnus_cygnus	50	115	35.5	130	7400
829	Anseriformes	Anatidae	Cygnus_cygnus	49.1064	93.0252	34.8824	111.555	7400
170	Anseriformes	Anatidae	Branta_bernicla	75.84	-111.97	48.46	-122.66	1080
167	Anseriformes	Anatidae	Chen_canagica	61	-163	53.4951	-107.417	1926
611	Anseriformes	Anatidae	Anser_albifrons	68.8056	54.8186	52.2456	4.64083	2850
628	Anseriformes	Anatidae	Anser_albifrons	72.5645	134.436	30.98	117.61	2831.25
661	Anseriformes	Anatidae	Anser_fabalis	61.0975	14.6728	55.937	-3.83033	2690
602	Anseriformes	Anatidae	Anser_anser	48.5071	119.1	29	116.4	2380
168	Anseriformes	Anatidae	Anser_cygnoides	50	115	29	116	3512.5
877	Anseriformes	Anatidae	Anser_cygnoides	47.8	102.7	29.0984	116.26	3512.5
180	Anseriformes	Anatidae	Anser_indicus	41	78	31.53	74.35	1860
646	Anseriformes	Anatidae	Anser_indicus	38.13	97.95	20.65	86.91	1860
658	Anseriformes	Anatidae	Anser_indicus	43.44	99.95	8.49	78.11	1860
687	Anseriformes	Anatidae	Anser_indicus	31	91	27.5	79	1860
714	Anseriformes	Anatidae	Anser_indicus	33.75	100.35	29.18	90.57	1860
801	Anseriformes	Anatidae	Anser_indicus	42.45	100.64	29.41	89.5	1860
668	Caprimulgiformes	Caprimulgidae	Caprimulgus_vociferus	43.79	-79.44	17.57	-91.43	54.4333
139	Caprimulgiformes	Caprimulgidae	Caprimulgus_europaeus	51	2	-6	23	56
239	Caprimulgiformes	Caprimulgidae	Caprimulgus_europaeus	56.5	16	-15	22	56
503	Caprimulgiformes	Caprimulgidae	Caprimulgus_europaeus	56.9	8.4	-12.1067	21.2814	56
890	Caprimulgiformes	Caprimulgidae	Caprimulgus_europaeus	50.73	-2.17	-1.68	28.83	56
633_1	Apodiformes	Apodidae	Apus_caffer	36.31	-5.65	7.75	-9.84	18
702	Apodiformes	Apodidae	Apus_apus	53.16	5.33	-24.41	32.28	31
140	Apodiformes	Apodidae	Apus_apus	55.47	13.5	-3.10494	15.9149	31
142	Apodiformes	Apodidae	Apus_apus	51.0333	7.83333	-2	14	31
518	Apodiformes	Apodidae	Apus_apus	56.29	10.53	0.000520527	14.3293	31
844	Apodiformes	Apodidae	Apus_pacificus	49.1833	142.067	-13.4247	132.819	37
698	Apodiformes	Apodidae	Cypseloides_niger	39.85	-107.32	-4.41799	-65.4974	41
833	Apodiformes	Apodidae	Tachymarptis_melba	41.89	15.53	11.3056	7.35979	76
849	Apodiformes	Apodidae	Tachymarptis_melba	47.39	8.31	13.4	-10.2	76
1	Passeriformes	Acrocephalidae	Acrocephalus_arundinaceus	59.1667	15.4	6.62	3.4	23
3	Passeriformes	Acrocephalidae	Acrocephalus_arundinaceus	59.1667	15.4	13.51	-11.13	23
4	Passeriformes	Acrocephalidae	Acrocephalus_arundinaceus	44	17.05	8.18	6.63	23
856	Passeriformes	Acrocephalidae	Acrocephalus_arundinaceus	48.88	17.06	10.51	13.08	23
857	Passeriformes	Acrocephalidae	Acrocephalus_arundinaceus	50.72	-2.16	-1.68	28.83	23
638	Passeriformes	Acrocephalidae	Acrocephalus_paludicola	52.74	24.22	14.5	-4	9.8
860	Passeriformes	Acrocephalidae	Acrocephalus_scirpaceus	50.65	12.56	13.69	-6.31	8
10_2	Passeriformes	Hirundinidae	Progne_subis	41.8833	-80.1167	-1.75	-63.5008	54.1
14	Passeriformes	Hirundinidae	Progne_subis	41.5	-97	-5.135	-59.07	53.8
12_1	Passeriformes	Hirundinidae	Riparia_riparia	48.2	21.59	12.5242	14.6153	11
12_2	Passeriformes	Hirundinidae	Delichon_urbicum	48.1	21.7	2.24551	32.6809	10.3
225	Passeriformes	Hirundinidae	Hirundo_rustica	55.3	23	-29	29	11.66
11	Passeriformes	Hirundinidae	Hirundo_rustica	43.3333	-2.66667	6	9	11.55
504	Passeriformes	Hirundinidae	Hirundo_rustica	48.985	14.78	2.37	22.21	11.7
505	Passeriformes	Hirundinidae	Hirundo_rustica	47.67	-106.05	6.55946	-74.845	11.55
851	Passeriformes	Hirundinidae	Hirundo_rustica	45.585	8.92	5.78	13.85	11.55
705	Passeriformes	Alaudidae	Eremophila_alpestris	54.8	-127.3	47.09	-120.39	30.2
223	Passeriformes	Passeridae	Passer_montanus	45.565	-80.46	27.4146	-84.431	22
221	Passeriformes	Passeridae	Passer_hispaniolensis	44	26	31	31	18
873	Passeriformes	Passeridae	Motacilla_citreola	52.98	23.7	25.54	67.27	23
21	Passeriformes	Motacillidae	Anthus_campestris	50.5	13.8333	16.2275	-13.84	19
830	Passeriformes	Motacillidae	Anthus_campestris	50.5	13.83	15.01	-7.69	19
9	Passeriformes	Fringillidae	Carpodacus_erythrinus	56.97	18.25	23.5406	74.3341	20
506	Passeriformes	Fringillidae	Carduelis_cannabina	54.18	7.88	42.3	-1.5	15.74
603	Passeriformes	Parulidae	Vermivora_chrysoptera	47.631	-91.711	13.24	-86.05	7.8
604	Passeriformes	Parulidae	Vermivora_chrysoptera	41.38	75.18	9.99	-71.95	7.8
605	Passeriformes	Parulidae	Vermivora_chrysoptera	46.325	-92.555	14.79	-86.05	7.8
36	Passeriformes	Parulidae	Protonotaria_citrea	30.37	-91.11	7	-77	14.3
802	Passeriformes	Parulidae	Dendroica_cerulea	39.114	-86.322	3.26	-76.08	9.3
35	Passeriformes	Parulidae	Dendroica_striata	44.5167	-72.8	11	-70	10.9
507	Passeriformes	Parulidae	Dendroica_striata	61.908	-143.117	10.985	-67.975	11.5
37	Passeriformes	Parulidae	Dendroica_kirtlandii	44.402	-84.3893	24	-77	12.3
15	Passeriformes	Icteridae	Icterus_bullockii	50.68	-120.34	21	-98.5	32.4
843	Passeriformes	Icteridae	Agelaius_phoeniceus	46.8906	-97.6407	33.7499	-93.4328	55.4
16	Passeriformes	Icteridae	Euphagus_carolinus	61	-149	38	-99	46.6333
5	Passeriformes	Passerellidae	Chondestes_grammacus	41	-84	19.5	-88.5	24.7
672	Passeriformes	Passerellidae	Zonotrichia_atricapilla	58.98	-141.72	37.91	-122.68	30
6	Passeriformes	Passerellidae	Zonotrichia_atricapilla	60	-150	37.9	-122.7	30
719	Passeriformes	Passerellidae	Zonotrichia_leucophrys	65.3	-133.08	38.55	-121.71	21
33	Passeriformes	Passerellidae	Emberiza_hortulana	63.3184	20.0781	13.0067	-11.3164	19.9
870	Passeriformes	Emberizidae	Emberiza_melanocephala	43.8376	15.6361	17.79	76.16	24
508	Passeriformes	Emberizidae	Ammodramus_savannarum	43.967	-90.66	20.25	-97.7005	13.4
8	Passeriformes	Calcariidae	Plectrophenax_nivalis	64.01	-81.47	43.5	-80.4	34
509	Passeriformes	Calcariidae	Calcarius_ornatus	40.203	-109.121	29.03	-104.78	19.3
226	Passeriformes	Muscicapidae	Luscinia_calliope	49.9167	127.667	19.5	103	16
859	Passeriformes	Muscicapidae	Ficedula_albicollis	49.82	17.2	-12.21	24.26	9.6
22	Passeriformes	Muscicapidae	Ficedula_hypoleuca	52.82	6.43	6.34	-7.06	10.2
869	Passeriformes	Muscicapidae	Ficedula_hypoleuca	50.6	-3.71667	10.9	-10.855	10.7682
28	Passeriformes	Muscicapidae	Ficedula_semitorquata	42.9167	27.8	-4	31	13
800	Passeriformes	Muscicapidae	Saxicola_rubetra	51.01	-2.6	8.285	-0.215	13
649	Passeriformes	Muscicapidae	Oenanthe_oenanthe	53	1	13	-5	30.6
20	Passeriformes	Muscicapidae	Oenanthe_oenanthe	49.5	8.2	17	-6	19
511	Passeriformes	Muscicapidae	Oenanthe_oenanthe	59.7	17.45	16.4578	-3.46061	30.6
889	Passeriformes	Hirundinidae	Oenanthe_oenanthe	65.6	-145.4	6	38.7423	30.6
30	Passeriformes	Muscicapidae	Phoenicurus_phoenicurus	55.6	12.37	14.5389	-6.61193	9.85714
850	Passeriformes	Muscicapidae	Phoenicurus_phoenicurus	46.33	7.65	15.435	-7.24	10
26	Passeriformes	Muscicapidae	Luscinia_svecica	50.7333	15.7	22	74	14.7
854_2	Passeriformes	Muscicapidae	Luscinia_luscinia	55.65	12.58	-16.22	34.75	18.2
852	Passeriformes	Muscicapidae	Luscinia_megarhynchos	47.62	7.53	14.835	-4.325	12
855	Passeriformes	Muscicapidae	Luscinia_megarhynchos	42.4	12	-4.77	12.6	12
876	Passeriformes	Muscicapidae	Luscinia_megarhynchos	38.96	-7.18	13.07	-8.32	12
633_2	Passeriformes	Muscicapidae	Erythropygia_galactotes	36.3667	-5.65	17.5381	-10.78	17.5
49	Passeriformes	Turdidae	Hylocichla_mustelina	41.8	-79.9	10.4	-84	38.75
40	Passeriformes	Turdidae	Catharus_ustulatus	50.0805	1.3695	13.5	-81	25.1
43	Passeriformes	Turdidae	Catharus_ustulatus	37.665	-122.15	23.12	-104.585	25.1
42	Passeriformes	Turdidae	Catharus_fuscescens	39.44	-75.45	-10	-55.12	26.8
44	Passeriformes	Turdidae	Catharus_fuscescens	49.56	-119.77	-9	-56	26.8
34	Otidiformes	Otididae	Turdus_torquatus	56.9333	-3.41667	32.0833	-1.38333	88.4
867	Passeriformes	Turdidae	Turdus_torquatus	49.11	6.55	38.4284	-4.92	88.4
838	Passeriformes	Mimidae	Dumetella_carolinensis	46.67	114.02	22.2	-98.32	27.3
39	Passeriformes	Sturnidae	Sturnus_philippensis	37.9667	139.183	4.765	121.045	28.8
18	Passeriformes	Laniidae	Lanius_collurio	55.98	12.33	-21.7909	21.7801	22.75
19	Passeriformes	Laniidae	Lanius_collurio	42.65	-5.51	-15	33	22.6429
635	Passeriformes	Laniidae	Lanius_collurio	55.98	12.33	-17.11	21.68	22.6818
50	Passeriformes	Vireonidae	Vireo_olivaceus	41.8	-79.9	0.115	-64.54	14
884	Passeriformes	Vireonidae	Vireo_cassinii	36.6	-120.37	20.855	-101.803	10
45_1	Passeriformes	Tyrannidae	Tyrannus_tyrannus	40.48	-98.26	-14	-66.5	33.3
45_2	Passeriformes	Tyrannidae	Tyrannus_forficatus	34.39	-98.29	14	-89	39
45_3	Passeriformes	Tyrannidae	Tyrannus_verticalis	34.38	-98.24	26.6328	-111.862	34.9
826	Falconiformes	Falconidae	Falco_eleonorae	28.2703	-10.5191	-16.1351	43.8798	340
129	Falconiformes	Falconidae	Falco_eleonorae	37	25	-17	46	340
713	Falconiformes	Falconidae	Falco_eleonorae	34.59	32.73	-12.86	48.95	340
127	Falconiformes	Falconidae	Falco_subbuteo	52.8333	13	-10.8333	15.1833	206
120	Falconiformes	Falconidae	Falco_peregrinus	68.205	-100.885	23.865	-97.745	760
117	Falconiformes	Falconidae	Falco_naumanni	40	-5	10	-10	109
118	Falconiformes	Falconidae	Falco_naumanni	38.5	-2	16	-11.5	94.75
136	Bucerotiformes	Upupidae	Upupa_epops	47	8	22.3776	-9.70611	41
512	Bucerotiformes	Upupidae	Upupa_epops	48.833	14.483	16.5254	5.2475	41
113	Piciformes	Picidae	Jynx_torquilla	52.0167	13.0667	28	-9	34
513	Coraciiformes	Coraciidae	Coracias_garrulus	37.0833	-2.35	-20	20	127
59	Coraciiformes	Coraciidae	Coracias_garrulus	40	15	-15	20	127
514	Coraciiformes	Coraciidae	Coracias_garrulus	37.7394	8.04448	-16	16.5	127
858	Coraciiformes	Coraciidae	Coracias_garrulus	37.08	-2.35	-19.465	21.02	127
853	Coraciiformes	Meropidae	Merops_apiaster	51.62	11.73	0.41	12.34	44
137	Strigiformes	Strigidae	Otus_flammeolus	34.5	-104.2	22.15	-100.6	49.5
875	Strigiformes	Strigidae	Otus_flammeolus	37.3593	-106.299	18.9426	-99.1351	49.5
880	Strigiformes	Strigidae	Otus_scops	37.3	-3.18333	14.163	-11.7854	64
138	Strigiformes	Strigidae	Bubo_scandiaca	70	-145	67	-150	1838
689	Accipitriformes	Accipitridae	Aquila_pomarina	54.19	12.7	-17.4	26.1417	1124
709	Accipitriformes	Accipitridae	Aquila_pomarina	54.19	12.7	-15	25	1053
726	Accipitriformes	Accipitridae	Aquila_clanga	50.42	68.92	24.7	67.19	2150
158	Accipitriformes	Accipitridae	Aquila_nipalensis	49	60	13.42	32.58	2950
645	Accipitriformes	Accipitridae	Aquila_nipalensis	45	114	32	97	2950
215	Accipitriformes	Accipitridae	Aquila_chrysaetos	55.5	-76	39	-84	4075
153	Accipitriformes	Accipitridae	Hieraaetus_pennatus	40	-3	15	-1	675
694	Accipitriformes	Accipitridae	Hieraaetus_pennatus	45.2	2.02	11.19	4.28	840
151	Accipitriformes	Accipitridae	Accipiter_gentilis	43.55	141.658	36.8667	138.925	845
847	Accipitriformes	Accipitridae	Accipiter_soloensis	28.5167	112.867	-4.14167	107.45	149
866_1	Accipitriformes	Accipitridae	Accipiter_soloensis	29.685	110.36	-5.775	115.785	158
813	Accipitriformes	Accipitridae	Circus_aeruginosus	58.83	14.14	13.653	-13.744	505
222	Accipitriformes	Accipitridae	Circus_aeruginosus	56	14	13.6	-12.3	562.857
212	Accipitriformes	Accipitridae	Circus_pygargus	53	14	14	-1	273
213	Accipitriformes	Accipitridae	Circus_pygargus	40	-0.166667	15	-11	263.8
205	Accipitriformes	Accipitridae	Circus_macrourus	51	64	9.4	29.27	402
150	Accipitriformes	Accipitridae	Buteo_jamaicensis	43.6333	-110.7	24	-103	1101.5
206	Accipitriformes	Accipitridae	Buteo_buteo	59.7333	15.4667	55.5	11.5833	471.25
617	Accipitriformes	Accipitridae	Buteo_lagopus	67.5	167	34	132	691.5
657	Accipitriformes	Accipitridae	Buteo_regalis	45.65	-107.95	39.55	-104.3	1239
214	Accipitriformes	Accipitridae	Buteo_swainsoni	43	-112	-33.5	-63.5	882.778
152	Accipitriformes	Accipitridae	Buteo_platypterus	39.6167	-79.2167	-10.88	-73.06	490
809	Accipitriformes	Accipitridae	Buteo_platypterus	41.2333	-75.9833	-11.5	-69.675	490
696	Accipitriformes	Accipitridae	Haliaeetus_leucocephalus	58.5	-95	43	-92	3968.33
872	Accipitriformes	Accipitridae	Milvus_migrans	52.13	13.22	18.3983	-6.08732	360
821	Accipitriformes	Accipitridae	Milvus_migrans	53.26	96.18	28.59	78.34	360
678	Accipitriformes	Accipitridae	Milvus_milvus	50.99	10.84	41.26	-0.52	1027.33
836	Accipitriformes	Accipitridae	Milvus_milvus	50.95	14.92	39.91	-0.94	985.083
207	Accipitriformes	Accipitridae	Pernis_ptilorhyncus	36.1	137.983	3.5	117	968
149	Accipitriformes	Accipitridae	Pernis_apivorus	36.3833	137.917	0	115	567.5
148	Accipitriformes	Accipitridae	Neophron_percnopterus	40.2167	-0.466667	16	-18	1829
201	Accipitriformes	Accipitridae	Neophron_percnopterus	41	-2	17	-8	1829
636	Accipitriformes	Accipitridae	Neophron_percnopterus	41.2	26.45	13.16	19	1829
644	Accipitriformes	Accipitridae	Neophron_percnopterus	41	28	14	22	1829
862	Accipitriformes	Pandionidae	Pandion_haliaetus	52	-106	10	-58	1250
666	Accipitriformes	Pandionidae	Pandion_haliaetus	41.9	8.9	36.4	-5.4	1243.33
156	Accipitriformes	Pandionidae	Pandion_haliaetus	59	26	13	37	1246.67
163	Accipitriformes	Pandionidae	Pandion_haliaetus	43	-110.667	20	-83	1226
161	Accipitriformes	Pandionidae	Pandion_haliaetus	59.7167	15.5	11.6839	-13.9772	1229
218	Accipitriformes	Cathartidae	Cathartes_aura	43.1	-107.3	21.6	-81.2	1622
75	Charadriiformes	Charadriidae	Pluvialis_apricaria	65.9833	15.95	49.858	3.40426	165
78	Charadriiformes	Charadriidae	Pluvialis_fulva	64.6	-165.5	-10.45	170.73	118
101	Charadriiformes	Charadriidae	Pluvialis_fulva	63.7992	-165.024	-15.37	178.08	118.667
654	Charadriiformes	Charadriidae	Pluvialis_fulva	62.54	177.05	9.7	123.25	120
601	Charadriiformes	Charadriidae	Pluvialis_squatarola	74.28	95.03	48.25	-2.98	195
79	Charadriiformes	Haematopodidae	Haematopus_bachmani	58.8833	-140.533	52.5	-130	555
81	Charadriiformes	Charadriidae	Charadrius_dubius	55.6667	13.55	25	31	33
100	Charadriiformes	Charadriidae	Charadrius_hiaticula	70.25	30.6667	6	-10	56.72
630	Charadriiformes	Charadriidae	Charadrius_hiaticula	56.2	16.4	40.0397	-6.91294	56.6435
632	Charadriiformes	Charadriidae	Charadrius_hiaticula	73.12	-80	16.25	-16.2	56.5733
674	Charadriiformes	Charadriidae	Charadrius_hiaticula	62.53	177.05	27.85	47.1	57.6
97	Charadriiformes	Charadriidae	Vanellus_vanellus	57	8	43	-10	175.556
835	Charadriiformes	Charadriidae	Vanellus_gregarius	56.4	69.7	22.245	55.89	212.5
710_1	Charadriiformes	Charadriidae	Charadrius_leschenaultii	43.435	111.154	-17.96	122.25	63
96	Charadriiformes	Charadriidae	Charadrius_montanus	48	-110	32	-96	95.1
87	Charadriiformes	Scolopacidae	Limosa_fedoa	52	-110	27.7	-112.6	318.5
717	Charadriiformes	Scolopacidae	Limosa_fedoa	49.555	-90.48	30.145	-96.39	318.5
515	Charadriiformes	Scolopacidae	Limosa_fedoa	57.541	-157.627	37.8113	-122.404	318.5
607	Charadriiformes	Scolopacidae	Limosa_limosa	52.93	5.43	37.22	-7.43	297
608	Charadriiformes	Scolopacidae	Limosa_limosa	53.0597	23.9638	15.3453	-3.52474	235
88	Charadriiformes	Scolopacidae	Limosa_lapponica	65	-12.725	-30	145	268.5
865	Charadriiformes	Scolopacidae	Limosa_lapponica	63.6463	119.519	13.9	100.85	280
76	Charadriiformes	Scolopacidae	Calidris_tenuirostris	67	138.3	-17.9	122.2	115
90	Charadriiformes	Scolopacidae	Calidris_canutus	66	-92.5	-22.5	-49.5	101
102	Charadriiformes	Scolopacidae	Calidris_canutus	62.5333	177.05	-24.5	157	100
104	Charadriiformes	Scolopacidae	Calidris_canutus	65	-86	30.5	-76	101
825	Charadriiformes	Scolopacidae	Calidris_canutus	78.11	-85.15	52.9	-2.88	100
827	Charadriiformes	Scolopacidae	Calidris_canutus	75.0001	149.091	-18.4375	122.442	100
107	Charadriiformes	Scolopacidae	Tryngites_subruficollis	66	-105	-37	-57	46
77	Charadriiformes	Scolopacidae	Calidris_temminckii	60.6	7.5	12	-8	14.7
109	Charadriiformes	Scolopacidae	Calidris_ruficollis	51	117	-37	148	22.2
834	Charadriiformes	Scolopacidae	Calidris_ruficollis	62.62	176.84	6.82635	100.432	22.3
93	Charadriiformes	Scolopacidae	Calidris_alba	73	138	-38	140.7	47
637	Charadriiformes	Scolopacidae	Calidris_alba	74.5	-20.5	19.8775	-16.3036	47
710_3	Charadriiformes	Scolopacidae	Calidris_alba	75	141	-37	140	47
99	Charadriiformes	Scolopacidae	Calidris_pusilla	68.9432	-154.59	4.90798	-72.242	27.5
91	Charadriiformes	Scolopacidae	Calidris_maritima	66	-77	55	-6	58
108	Charadriiformes	Scolopacidae	Calidris_alpina	67.9	172.55	28.5	118	57.55
233	Charadriiformes	Scolopacidae	Calidris_alpina	64.8333	25	20	-15.91	46.9
710_4	Charadriiformes	Scolopacidae	Arenaria_interpres	71.99	142.6	-39.81	143.88	135
314	Charadriiformes	Scolopacidae	Arenaria_interpres	71	142	-34	151	134
80	Charadriiformes	Scolopacidae	Gallinago_media	63	12	-1	17	157
615	Charadriiformes	Scolopacidae	Gallinago_media	63	12	-1	20	157
840	Charadriiformes	Scolopacidae	Scolopax_minor	46.31	-87.69	32.49	-98.26	197.5
811	Charadriiformes	Scolopacidae	Scolopax_rusticola	58.41	69.61	42.87	13.79	227.5
803	Charadriiformes	Scolopacidae	Scolopax_rusticola	57.46	24.69	52.24	-1.65	227.5
84	Charadriiformes	Scolopacidae	Phalaropus_lobatus	65.9833	16.0167	22.5727	55.44	34.5
231	Charadriiformes	Scolopacidae	Phalaropus_lobatus	62.55	177.05	2.5	125	34.5
641	Charadriiformes	Scolopacidae	Phalaropus_lobatus	70.7692	16.0961	12.5714	48.2883	36.3947
816	Charadriiformes	Scolopacidae	Catoptrophorus_semipalmatus	41.32	-70.8	-0.9	-48.175	208
820_1	Charadriiformes	Scolopacidae	Tringa_totanus	35.29	97.65	1.43	103.91	107
810	Charadriiformes	Scolopacidae	Tringa_nebularia	58.42	-4.32	54.01	-6.17	125
879	Charadriiformes	Scolopacidae	Tringa_glareola	57.1538	-4.15217	13.5649	-15.6957	51
208	Charadriiformes	Scolopacidae	Actitis_hypoleucos	58	-4	10	-15.5	40
700	Charadriiformes	Scolopacidae	Actitis_hypoleucos	58.4	-4.35	11	-16	40
98	Charadriiformes	Scolopacidae	Numenius_phaeopus	63.7833	-20.2	10	-15	327.5
106	Charadriiformes	Scolopacidae	Numenius_phaeopus	66.5458	124.586	-17.8444	122.207	345
210	Charadriiformes	Scolopacidae	Numenius_phaeopus	68.2022	134.726	-17.9744	122.266	327.5
808	Charadriiformes	Scolopacidae	Numenius_phaeopus	63.46	167.22	-27.39	153.01	307.5
516	Charadriiformes	Scolopacidae	Numenius_phaeopus	63.8	-20.2	10.79	-15.17	327.5
820_2	Charadriiformes	Scolopacidae	Numenius_phaeopus	67.91	106.98	1.43	103.91	327.5
841	Charadriiformes	Scolopacidae	Numenius_phaeopus	68.11	-151.6	-43.25	-73.94	327.5
861	Charadriiformes	Scolopacidae	Numenius_phaeopus	54.13	-116.13	0.38	-48.005	327.5
86	Charadriiformes	Scolopacidae	Numenius_americanus	45.7667	-115.183	32	-116	531.5
103	Charadriiformes	Scolopacidae	Numenius_americanus	50	-112	24.9667	-100.717	493
83	Charadriiformes	Scolopacidae	Numenius_arquata	57	41	54.7833	8.85	600
301	Charadriiformes	Scolopacidae	Numenius_arquata	65	25	58	-4	720
82	Charadriiformes	Scolopacidae	Numenius_madagascariensis	51	129.6	-27.34	153.44	565
710_2	Charadriiformes	Scolopacidae	Numenius_madagascariensis	49.36	129.64	-38.98	145.77	565
648	Charadriiformes	Scolopacidae	Pagophila_eburnea	78.8	-101.27	63	-61	472
619	Charadriiformes	Laridae	Larus_fuscus	53.23	4.91	36.694	-6.48238	633.542
643	Charadriiformes	Laridae	Larus_fuscus	51.69	3.77	13.33	-16.59	607.5
662	Charadriiformes	Laridae	Larus_fuscus	52	-3.21	33.17	-6.87	607.5
684	Charadriiformes	Laridae	Larus_fuscus	55.35	10.31	36.71	4.71	607.5
618	Charadriiformes	Laridae	Larus_ichthyaetus	41.318	91.5764	21.6455	66.6646	1040
686	Charadriiformes	Laridae	Larus_ichthyaetus	37.19	99.93	21.7	90.5	1040
728	Charadriiformes	Laridae	Larus_ichthyaetus	36.76	100.35	21.66	89.72	1040
716	Charadriiformes	Laridae	Larus_ichthyaetus	36.32	99.36	21.5	87.5	1040
621	Charadriiformes	Laridae	Larus_relictus	39.1399	109.859	37.3703	119.09	491
680	Charadriiformes	Laridae	Sterna_nilotica	32.59	-117.01	26.7	-109.5	160
622	Charadriiformes	Laridae	Chlidonias_niger	51.61	2.395	7.4	-11.9	60.3
625	Charadriiformes	Laridae	Sterna_hirundo	46.75	-92.11	-7.81	-78.98	103
845	Charadriiformes	Laridae	Sterna_hirundo	45.8	15.8333	-20.02	34.84	103
812	Charadriiformes	Laridae	Sterna_sumatrana	26.5	127.9	-8.6	119.26	97
63	Ciconiiformes	Ciconiidae	Ciconia_ciconia	55	20	5.30833	28.5	2610
74	Ciconiiformes	Ciconiidae	Ciconia_ciconia	52.1167	12.0833	14.7	35.24	2275
682	Ciconiiformes	Ciconiidae	Ciconia_ciconia	55.46	21.06	12.97	24.29	2442.5
721	Ciconiiformes	Ciconiidae	Ciconia_ciconia	52.52	13.4	-25.74	28.23	2610
61	Ciconiiformes	Ciconiidae	Ciconia_nigra	50	14	14.2	-11.8	2926
692	Suliformes	Phalacrocoracidae	Phalacrocorax_auritus	45.31	-81.09	28.44	-86.02	1674
871	Pelecaniformes	Ardeidae	Ardea_purpurea	48.077	132.115	29.2724	112.783	571
224	Pelecaniformes	Ardeidae	Ardea_cinerea	48.15	132.7	29.289	112.83	1020
300	Pelecaniformes	Ardeidae	Bubulcus_ibis	36.17	140.39	12	123	283
517	Pelecaniformes	Ardeidae	Botaurus_stellaris	63.083	129.833	28.949	116.35	1020
131	Pelecaniformes	Ardeidae	Botaurus_lentiginosus	48	-96	26	-81	520
130	Pelecaniformes	Threskiornithidae	Geronticus_eremita	35	38	9	39	1000
690	Gaviiformes	Gaviidae	Gavia_immer	44.38	-74.29	41.68	-70.37	3380
863	Gaviiformes	Gaviidae	Gavia_immer	46.7721	-92.2156	29.8056	-83.5802	4770
664	Gaviiformes	Gaviidae	Gavia_stellata	66	-157	41	-123	1150
53	Otidiformes	Otididae	Otis_tarda	50	101	35	109	3480
52	Otidiformes	Otididae	Chlamydotis_undulata	39	102	37	61	1500
55	Otidiformes	Otididae	Chlamydotis_undulata	40.4	64.2	30	60	1300
57	Otidiformes	Otididae	Chlamydotis_undulata	46.5	90	29	72	1200
114	Cuculiformes	Cuculidae	Coccyzus_americanus	34	-115	-15.3134	-62.3881	50
116	Cuculiformes	Cuculidae	Coccyzus_americanus	33.458	-107.176	-22	-62	50
631	Cuculiformes	Cuculidae	Clamator_glandarius	37.28	-3	16.7881	-16.2144	153
112	Cuculiformes	Cuculidae	Cuculus_canorus	56	13	-6	15	113.333
854_1	Cuculiformes	Cuculidae	Cuculus_canorus	55.69	12.34	-5.065	16.35	111.5
519	Gruiformes	Gruidae	Grus_leucogeranus	70.9325	139.421	28.9967	116.109	5000
883	Gruiformes	Gruidae	Grus_vipio	47.76	102.66	28.67	116.37	4663
520	Gruiformes	Gruidae	Grus_virgo	37.35	109.317	25.9	73.3	2100
653	Gruiformes	Gruidae	Grus_canadensis	41.88	-88.96	36	-87	2575
708	Gruiformes	Gruidae	Grus_canadensis	44.52	-116.05	32.7	-114.96	2575
230	Gruiformes	Gruidae	Grus_monacha	48	126	32	130	3340.5
707	Gruiformes	Gruidae	Grus_nigricollis	33.84	102.62	25.96	102.68	5000
67	Gruiformes	Gruidae	Grus_nigricollis	33.21	102.59	27.46	103.32	5000
73	Gruiformes	Gruidae	Grus_nigricollis	31.25	99.8667	27	99.64	5000
814	Gruiformes	Gruidae	Grus_nigricollis	36.6652	99.66	29.3221	94.3468	5000
831	Gruiformes	Rallidae	Rallus_longirostris	32.94	-114.57	25.6739	-109.172	266
697	Gruiformes	Rallidae	Rallus_elegans	41.25	-82.96	30.975	-87.12	296.5
60	Columbiformes	Columbidae	Streptopelia_turtur	45.9	-1.3	13	-6	85
868	Columbiformes	Columbidae	Streptopelia_turtur	41.3347	14.7583	11.4993	-0.74888	85
521	Columbiformes	Columbidae	Columba_janthina	37.514	130.804	36.2	133.283	397

## Sheet: figure 3
order	family	scientific_name	id_article	winter_lat_spring	depart_winter_j	depart_breed_j	arrival_winter_j	logbodymass
Anseriformes	Anatidae	Tadorna_ferruginea	175	25.15	72	196	328	2.96332
Anseriformes	Anatidae	Tadorna_ferruginea	175	25.15	72	196	339	2.96332
Anseriformes	Anatidae	Melanitta_fusca	832	40.8	121	186	299	3.14239
Anseriformes	Anatidae	Melanitta_fusca	832	40.8	124	181	324	3.14239
Anseriformes	Anatidae	Melanitta_fusca	832	41.28	127	216	288	3.19479
Anseriformes	Anatidae	Melanitta_fusca	832	40.8	104	219	302	3.19479
Anseriformes	Anatidae	Melanitta_fusca	832	41.28	107	168	315	3.14239
Anseriformes	Anatidae	Melanitta_fusca	832	41.28	72	178	314	3.14239
Anseriformes	Anatidae	Melanitta_fusca	832	40.8	103	166	316	3.14239
Anseriformes	Anatidae	Melanitta_fusca	832	40.8	104	173	333	3.14239
Anseriformes	Anatidae	Melanitta_fusca	832	46.5	137	202	288	3.14239
Anseriformes	Anatidae	Melanitta_fusca	237	41.2364	136	220	305	3.19479
Anseriformes	Anatidae	Mergus_squamatus	177	28.5	88	305	331	2.93952
Anseriformes	Anatidae	Somateria_mollissima	182	41	95	295	320	3.07628
Anseriformes	Anatidae	Somateria_mollissima	671	65.3786	108	317	321	3.07628
Anseriformes	Anatidae	Somateria_mollissima	671	66.4414	115	282	286	3.07628
Anseriformes	Anatidae	Somateria_mollissima	806	41.42	87	243	326	3.10992
Anseriformes	Anatidae	Somateria_mollissima	807	49.92	124	311	354	3.07628
Anseriformes	Anatidae	Somateria_spectabilis	164	54.84	104	342	366	3.0465
Anseriformes	Anatidae	Somateria_spectabilis	164	54.84	98	355	382	3.0465
Anseriformes	Anatidae	Somateria_spectabilis	685	57.5	93	301	308	3.13577
Anseriformes	Anatidae	Somateria_spectabilis	685	57.5	95	277	306	3.0465
Anseriformes	Anatidae	Polysticta_stelleri	178	70.07	140	292	317	2.80584
Anseriformes	Anatidae	Polysticta_stelleri	191	57.7	109	329	337	2.80584
Anseriformes	Anatidae	Polysticta_stelleri	191	57.7	103	322	325	2.80584
Anseriformes	Anatidae	Polysticta_stelleri	191	57.7	108	320	326	2.80584
Anseriformes	Anatidae	Histrionicus_histrionicus	179	44.0442	116	306	324	2.716
Anseriformes	Anatidae	Histrionicus_histrionicus	179	44.0442	104	252	329	2.716
Anseriformes	Anatidae	Clangula_hyemalis	183	57	111	253	326	2.96942
Anseriformes	Anatidae	Clangula_hyemalis	183	57	111	264	316	2.91062
Anseriformes	Anatidae	Clangula_hyemalis	804	59	137	230	290	2.91062
Anseriformes	Anatidae	Anas_penelope	616	33.4921	99	266	314	2.76418
Anseriformes	Anatidae	Anas_penelope	616	31.9577	99	266	314	2.76418
Anseriformes	Anatidae	Anas_rubripes	881	45.9	94	271	280	2.95424
Anseriformes	Anatidae	Anas_rubripes	881	45.24	103	256	313	2.95424
Anseriformes	Anatidae	Anas_rubripes	881	45	138	209	253	2.95424
Anseriformes	Anatidae	Anas_rubripes	881	45	96	263	272	2.95424
Anseriformes	Anatidae	Anas_platyrhynchos	652	36.72	87	321	341	3.09552
Anseriformes	Anatidae	Cygnus_olor	817	39.21	59	300	333	3.88081
Anseriformes	Anatidae	Cygnus_olor	817	39.21	69	293	323	3.88081
Anseriformes	Anatidae	Cygnus_olor	189	39	40	280	363	3.88081
Anseriformes	Anatidae	Cygnus_columbianus	193	35	48	255	338	3.79934
Anseriformes	Anatidae	Cygnus_columbianus	501	29.333	71	269	316	3.61805
Anseriformes	Anatidae	Cygnus_columbianus	501	29.333	66	264	331	3.61805
Anseriformes	Anatidae	Cygnus_columbianus	501	29.333	78	269	320	3.61805
Anseriformes	Anatidae	Cygnus_columbianus	647	51	65	257	319	3.53148
Anseriformes	Anatidae	Cygnus_columbianus	647	51	76	270	294	3.6902
Anseriformes	Anatidae	Cygnus_columbianus	647	51	52	269	314	3.6902
Anseriformes	Anatidae	Cygnus_columbianus	647	51	86	269	336	3.53148
Anseriformes	Anatidae	Cygnus_columbianus	647	51	60	272	314	3.6902
Anseriformes	Anatidae	Cygnus_columbianus	647	51	72	274	315	3.53148
Anseriformes	Anatidae	Cygnus_columbianus	647	51	72	270	290	3.6902
Anseriformes	Anatidae	Cygnus_columbianus	647	51	72	270	305	3.53148
Anseriformes	Anatidae	Cygnus_columbianus	647	51	56	282	289	3.53148
Anseriformes	Anatidae	Cygnus_columbianus	647	51	37	282	299	3.53148
Anseriformes	Anatidae	Cygnus_columbianus	647	51	69	288	310	3.53148
Anseriformes	Anatidae	Cygnus_columbianus	647	51	66	270	275	3.53148
Anseriformes	Anatidae	Cygnus_columbianus	647	51	38	282	311	3.53148
Anseriformes	Anatidae	Cygnus_columbianus	647	51	64	281	312	3.53148
Anseriformes	Anatidae	Cygnus_columbianus	647	51	69	269	285	3.53148
Anseriformes	Anatidae	Cygnus_cygnus	166	35	52	267	312	3.86923
Anseriformes	Anatidae	Cygnus_cygnus	166	36	52	279	349	3.86923
Anseriformes	Anatidae	Cygnus_cygnus	829	39.8235	76	301	313	3.86923
Anseriformes	Anatidae	Cygnus_cygnus	829	34.8824	60	299	317	3.86923
Anseriformes	Anatidae	Cygnus_cygnus	829	34.8824	61	303	316	3.86923
Anseriformes	Anatidae	Cygnus_cygnus	829	34.8824	60	309	316	3.86923
Anseriformes	Anatidae	Cygnus_cygnus	829	37.4706	65	276	302	3.86923
Anseriformes	Anatidae	Branta_bernicla	170	48.46	147	247	336	3.03342
Anseriformes	Anatidae	Chen_canagica	167	53.4951	95	247	324	3.28466
Anseriformes	Anatidae	Anser_albifrons	611	52.2456	46	211	247	3.45484
Anseriformes	Anatidae	Anser_albifrons	628	29.09	84	265	300	3.43136
Anseriformes	Anatidae	Anser_albifrons	628	30.98	84	265	300	3.43136
Anseriformes	Anatidae	Anser_albifrons	628	30.98	84	265	300	3.47712
Anseriformes	Anatidae	Anser_albifrons	628	30.98	84	265	300	3.45484
Anseriformes	Anatidae	Anser_albifrons	628	30.98	84	265	300	3.45484
Anseriformes	Anatidae	Anser_albifrons	628	29.09	84	265	300	3.45484
Anseriformes	Anatidae	Anser_albifrons	628	29.09	84	265	300	3.45484
Anseriformes	Anatidae	Anser_albifrons	628	30.98	84	265	300	3.45484
Anseriformes	Anatidae	Anser_fabalis	661	55.937	55	244	290	3.42975
Anseriformes	Anatidae	Anser_fabalis	661	55.937	47	238	273	3.42975
Anseriformes	Anatidae	Anser_fabalis	661	55.937	47	227	289	3.42975
Anseriformes	Anatidae	Anser_fabalis	661	55.937	49	234	290	3.42975
Anseriformes	Anatidae	Anser_anser	602	29	65	286	345	3.37658
Anseriformes	Anatidae	Anser_anser	602	29	75	275	319	3.37658
Anseriformes	Anatidae	Anser_anser	602	29	57	286	339	3.37658
Anseriformes	Anatidae	Anser_cygnoides	168	29	73	221	342	3.54562
Anseriformes	Anatidae	Anser_cygnoides	877	29.0984	77	259	323	3.54562
Anseriformes	Anatidae	Anser_cygnoides	877	29.0984	76	256	310	3.54562
Anseriformes	Anatidae	Anser_cygnoides	877	29.0984	74	257	302	3.54562
Anseriformes	Anatidae	Anser_indicus	180	31.53	92	268	322	3.26951
Anseriformes	Anatidae	Anser_indicus	180	31.53	112	274	317	3.26951
Anseriformes	Anatidae	Anser_indicus	646	20.65	66	270	343	3.26951
Anseriformes	Anatidae	Anser_indicus	658	8.49	74	253	313	3.26951
Anseriformes	Anatidae	Anser_indicus	658	8.49	77	248	333	3.26951
Anseriformes	Anatidae	Anser_indicus	687	29.5	81	289	312	3.26951
Anseriformes	Anatidae	Anser_indicus	687	27.5	101	314	322	3.26951
Anseriformes	Anatidae	Anser_indicus	687	25.2	80	334	335	3.26951
Anseriformes	Anatidae	Anser_indicus	714	29.18	81	256	325	3.26951
Anseriformes	Anatidae	Anser_indicus	801	30.4	63	238	316	3.26951
Anseriformes	Anatidae	Anser_indicus	801	28.42	68	256	343	3.26951
Caprimulgiformes	Caprimulgidae	Caprimulgus_vociferus	668	17.57	81	215	321	1.70157
Caprimulgiformes	Caprimulgidae	Caprimulgus_vociferus	668	17.57	77	214	333	1.75205
Caprimulgiformes	Caprimulgidae	Caprimulgus_vociferus	668	17.57	58	226	340	1.75205
Caprimulgiformes	Caprimulgidae	Caprimulgus_europaeus	139	-6	61	245	302	1.74819
Caprimulgiformes	Caprimulgidae	Caprimulgus_europaeus	239	-15	54	232	301	1.74819
Caprimulgiformes	Caprimulgidae	Caprimulgus_europaeus	503	-12.1067	45	255	302	1.74819
Caprimulgiformes	Caprimulgidae	Caprimulgus_europaeus	503	-20.8205	65	260	301	1.74819
Caprimulgiformes	Caprimulgidae	Caprimulgus_europaeus	503	-2.965	58	252	299	1.74819
Caprimulgiformes	Caprimulgidae	Caprimulgus_europaeus	890	-1.68	81	274	302	1.74819
Apodiformes	Apodidae	Apus_caffer	633_1	7.75	140	265	316	1.25527
Apodiformes	Apodidae	Apus_caffer	633_1	7.75	137	287	322	1.25527
Apodiformes	Apodidae	Apus_apus	702	-24.41	99	204	249	1.49136
Apodiformes	Apodidae	Apus_apus	140	-0.32967	116	211	253	1.49136
Apodiformes	Apodidae	Apus_apus	140	-3.07	120	224	323	1.49136
Apodiformes	Apodidae	Apus_apus	140	-4.12587	113	212	304	1.49136
Apodiformes	Apodidae	Apus_apus	140	-4.33566	117	209	239	1.49136
Apodiformes	Apodidae	Apus_apus	140	-0.988024	117	216	283	1.49136
Apodiformes	Apodidae	Apus_apus	140	-4.34132	114	210	295	1.49136
Apodiformes	Apodidae	Apus_apus	142	-5	119	201	257	1.49136
Apodiformes	Apodidae	Apus_apus	142	0.07	104	205	235	1.49136
Apodiformes	Apodidae	Apus_apus	142	-5	117	209	233	1.49136
Apodiformes	Apodidae	Apus_apus	142	-1	115	202	221	1.49136
Apodiformes	Apodidae	Apus_apus	142	22	80	201	241	1.49136
Apodiformes	Apodidae	Apus_apus	142	-13	93	202	239	1.49136
Apodiformes	Apodidae	Apus_apus	142	-2	98	205	225	1.49136
Apodiformes	Apodidae	Apus_apus	142	9	86	201	235	1.49136
Apodiformes	Apodidae	Apus_apus	142	6	138	215	242	1.49136
Apodiformes	Apodidae	Apus_apus	142	-15	108	210	246	1.49136
Apodiformes	Apodidae	Apus_apus	142	-8	102	212	230	1.49136
Apodiformes	Apodidae	Apus_apus	518	0.524677	119	242	286	1.49136
Apodiformes	Apodidae	Apus_apus	518	-7.77432	102	220	286	1.49136
Apodiformes	Apodidae	Apus_apus	518	-0.0105556	106	216	307	1.49136
Apodiformes	Apodidae	Apus_apus	518	-5.49021	117	219	289	1.49136
Apodiformes	Apodidae	Apus_apus	518	-12.7363	105	217	298	1.49136
Apodiformes	Apodidae	Apus_apus	518	1.85214	86	226	258	1.49136
Apodiformes	Apodidae	Apus_pacificus	844	-12.0349	108	253	298	1.5682
Apodiformes	Apodidae	Apus_pacificus	844	-13.4247	93	252	299	1.5682
Apodiformes	Apodidae	Apus_pacificus	844	-27.1585	106	253	302	1.5682
Apodiformes	Apodidae	Cypseloides_niger	698	-6.04411	133	257	278	1.61278
Apodiformes	Apodidae	Cypseloides_niger	698	-3.84211	133	257	278	1.61278
Apodiformes	Apodidae	Cypseloides_niger	698	-4.41799	133	257	278	1.61278
Apodiformes	Apodidae	Tachymarptis_melba	833	12.6172	86	269	275	1.88081
Apodiformes	Apodidae	Tachymarptis_melba	833	10.58	90	282	289	1.88081
Apodiformes	Apodidae	Tachymarptis_melba	833	12.0313	80	303	311	1.88081
Apodiformes	Apodidae	Tachymarptis_melba	833	9.33594	74	290	293	1.88081
Apodiformes	Apodidae	Tachymarptis_melba	849	13.4	35	272	290	1.88081
Apodiformes	Apodidae	Tachymarptis_melba	849	13.4	39	251	270	1.88081
Apodiformes	Apodidae	Tachymarptis_melba	849	13.4	72	269	277	1.88081
Apodiformes	Apodidae	Tachymarptis_melba	849	13.4	73	268	279	1.88081
Apodiformes	Apodidae	Tachymarptis_melba	849	13.4	80	265	284	1.88081
Apodiformes	Apodidae	Tachymarptis_melba	849	13.4	93	252	274	1.88081
Apodiformes	Apodidae	Tachymarptis_melba	849	13.4	105	265	276	1.88081
Apodiformes	Apodidae	Tachymarptis_melba	849	13.4	93	254	291	1.88081
Apodiformes	Apodidae	Tachymarptis_melba	849	13.4	92	266	284	1.88081
Apodiformes	Apodidae	Tachymarptis_melba	849	13.4	66	268	306	1.88081
Apodiformes	Apodidae	Tachymarptis_melba	849	13.4	66	269	306	1.88081
Apodiformes	Apodidae	Tachymarptis_melba	849	13.4	77	265	309	1.88081
Apodiformes	Apodidae	Tachymarptis_melba	849	8.1	91	261	289	1.88081
Apodiformes	Apodidae	Tachymarptis_melba	849	13.4	87	271	301	1.88081
Apodiformes	Apodidae	Tachymarptis_melba	849	13.4	90	253	290	1.88081
Apodiformes	Apodidae	Tachymarptis_melba	849	13.4	120	251	299	1.88081
Apodiformes	Apodidae	Tachymarptis_melba	849	8.1	69	253	332	1.88081
Apodiformes	Apodidae	Tachymarptis_melba	849	13.4	62	250	265	1.88081
Apodiformes	Apodidae	Tachymarptis_melba	849	13.4	53	265	275	1.88081
Apodiformes	Apodidae	Tachymarptis_melba	849	13.4	70	268	278	1.88081
Apodiformes	Apodidae	Tachymarptis_melba	849	13.4	59	268	290	1.88081
Apodiformes	Apodidae	Tachymarptis_melba	849	13.4	57	256	283	1.88081
Apodiformes	Apodidae	Tachymarptis_melba	849	13.4	73	253	274	1.88081
Apodiformes	Apodidae	Tachymarptis_melba	849	13.4	83	261	286	1.88081
Apodiformes	Apodidae	Tachymarptis_melba	849	13.4	10	280	304	1.88081
Apodiformes	Apodidae	Tachymarptis_melba	849	12.2	55	274	290	1.88081
Apodiformes	Apodidae	Tachymarptis_melba	849	13.4	70	304	314	1.88081
Apodiformes	Apodidae	Tachymarptis_melba	849	4.4	23	289	326	1.88081
Apodiformes	Apodidae	Tachymarptis_melba	849	13.4	56	266	277	1.88081
Apodiformes	Apodidae	Tachymarptis_melba	849	13.4	42	271	292	1.88081
Apodiformes	Apodidae	Tachymarptis_melba	849	13.4	57	272	280	1.88081
Apodiformes	Apodidae	Tachymarptis_melba	849	10.8	58	304	313	1.88081
Apodiformes	Apodidae	Tachymarptis_melba	849	5.7	58	292	304	1.88081
Apodiformes	Apodidae	Tachymarptis_melba	849	12	37	279	289	1.88081
Apodiformes	Apodidae	Tachymarptis_melba	849	12.2	62	292	300	1.88081
Apodiformes	Apodidae	Tachymarptis_melba	849	12	100	285	294	1.88081
Apodiformes	Apodidae	Tachymarptis_melba	849	10.8	78	275	288	1.88081
Apodiformes	Apodidae	Tachymarptis_melba	849	13.4	64	284	292	1.88081
Apodiformes	Apodidae	Tachymarptis_melba	849	12	75	288	299	1.88081
Apodiformes	Apodidae	Tachymarptis_melba	849	12	70	278	301	1.88081
Apodiformes	Apodidae	Tachymarptis_melba	849	13.4	70	313	321	1.88081
Apodiformes	Apodidae	Tachymarptis_melba	849	13.4	60	315	329	1.88081
Apodiformes	Apodidae	Tachymarptis_melba	849	12	82	275	289	1.88081
Apodiformes	Apodidae	Tachymarptis_melba	849	13.4	62	270	290	1.88081
Apodiformes	Apodidae	Tachymarptis_melba	849	12	72	289	295	1.88081
Apodiformes	Apodidae	Tachymarptis_melba	849	13.4	83	299	306	1.88081
Apodiformes	Apodidae	Tachymarptis_melba	849	10.6	62	285	308	1.88081
Apodiformes	Apodidae	Tachymarptis_melba	849	13.4	79	261	287	1.88081
Apodiformes	Apodidae	Tachymarptis_melba	849	10.6	78	290	299	1.88081
Apodiformes	Apodidae	Tachymarptis_melba	849	5.7	49	266	302	1.88081
Apodiformes	Apodidae	Tachymarptis_melba	849	10.6	69	267	291	1.88081
Apodiformes	Apodidae	Tachymarptis_melba	849	10.6	76	267	295	1.88081
Apodiformes	Apodidae	Tachymarptis_melba	849	10.6	83	275	320	1.88081
Apodiformes	Apodidae	Tachymarptis_melba	849	8.1	82	267	333	1.88081
Apodiformes	Apodidae	Tachymarptis_melba	849	5.7	70	278	301	1.88081
Passeriformes	Acrocephalidae	Acrocephalus_arundinaceus	1	7	109	219	259	1.36173
Passeriformes	Acrocephalidae	Acrocephalus_arundinaceus	1	16	91	218	264	1.36173
Passeriformes	Acrocephalidae	Acrocephalus_arundinaceus	1	8	110	226	327	1.36173
Passeriformes	Acrocephalidae	Acrocephalus_arundinaceus	1	2	93	215	241	1.36173
Passeriformes	Acrocephalidae	Acrocephalus_arundinaceus	1	6	100	211	251	1.36173
Passeriformes	Acrocephalidae	Acrocephalus_arundinaceus	1	6.24	95	212	260	1.36173
Passeriformes	Acrocephalidae	Acrocephalus_arundinaceus	3	10.23	104	211	256	1.36173
Passeriformes	Acrocephalidae	Acrocephalus_arundinaceus	3	15.7	95	218	267	1.36173
Passeriformes	Acrocephalidae	Acrocephalus_arundinaceus	3	12.28	104	215	255	1.36173
Passeriformes	Acrocephalidae	Acrocephalus_arundinaceus	3	-3.36342	88	209	259	1.36173
Passeriformes	Acrocephalidae	Acrocephalus_arundinaceus	4	10.49	105	209	248	1.36173
Passeriformes	Acrocephalidae	Acrocephalus_arundinaceus	4	9.2	106	216	258	1.36173
Passeriformes	Acrocephalidae	Acrocephalus_arundinaceus	4	8.07	103	217	248	1.36173
Passeriformes	Acrocephalidae	Acrocephalus_arundinaceus	4	9.16	95	235	247	1.36173
Passeriformes	Acrocephalidae	Acrocephalus_arundinaceus	4	3.25	97	235	246	1.36173
Passeriformes	Acrocephalidae	Acrocephalus_arundinaceus	856	10.82	101	236	243	1.36173
Passeriformes	Acrocephalidae	Acrocephalus_arundinaceus	856	-1.21	108	242	253	1.36173
Passeriformes	Acrocephalidae	Acrocephalus_arundinaceus	856	4.69	92	225	235	1.36173
Passeriformes	Acrocephalidae	Acrocephalus_arundinaceus	856	12.71	92	225	232	1.36173
Passeriformes	Acrocephalidae	Acrocephalus_arundinaceus	856	10.67	99	238	246	1.36173
Passeriformes	Acrocephalidae	Acrocephalus_arundinaceus	856	19.6	102	228	243	1.36173
Passeriformes	Acrocephalidae	Acrocephalus_arundinaceus	856	5.39	108	219	246	1.36173
Passeriformes	Acrocephalidae	Acrocephalus_arundinaceus	856	6.41	120	207	239	1.36173
Passeriformes	Acrocephalidae	Acrocephalus_arundinaceus	856	13.88	109	220	249	1.36173
Passeriformes	Acrocephalidae	Acrocephalus_arundinaceus	856	8.4	118	223	247	1.36173
Passeriformes	Acrocephalidae	Acrocephalus_arundinaceus	856	1.07	103	222	257	1.36173
Passeriformes	Acrocephalidae	Acrocephalus_arundinaceus	856	5.62	111	211	239	1.36173
Passeriformes	Acrocephalidae	Acrocephalus_arundinaceus	856	6.44	108	226	266	1.36173
Passeriformes	Acrocephalidae	Acrocephalus_arundinaceus	856	6.1	113	194	237	1.36173
Passeriformes	Acrocephalidae	Acrocephalus_arundinaceus	856	6.98	120	225	260	1.36173
Passeriformes	Acrocephalidae	Acrocephalus_arundinaceus	856	5.71	114	206	254	1.36173
Passeriformes	Acrocephalidae	Acrocephalus_arundinaceus	856	10.01	81	232	243	1.36173
Passeriformes	Acrocephalidae	Acrocephalus_arundinaceus	856	14.47	98	240	249	1.36173
Passeriformes	Acrocephalidae	Acrocephalus_arundinaceus	856	9.57	86	232	243	1.36173
Passeriformes	Acrocephalidae	Acrocephalus_arundinaceus	856	11.91	92	228	271	1.36173
Passeriformes	Acrocephalidae	Acrocephalus_arundinaceus	856	15.99	84	236	259	1.36173
Passeriformes	Acrocephalidae	Acrocephalus_arundinaceus	856	11.8	95	231	245	1.36173
Passeriformes	Acrocephalidae	Acrocephalus_arundinaceus	856	9.12	103	236	249	1.36173
Passeriformes	Acrocephalidae	Acrocephalus_arundinaceus	856	15.12	95	212	238	1.36173
Passeriformes	Acrocephalidae	Acrocephalus_arundinaceus	856	14.69	104	208	230	1.36173
Passeriformes	Acrocephalidae	Acrocephalus_arundinaceus	856	12.96	96	224	248	1.36173
Passeriformes	Acrocephalidae	Acrocephalus_arundinaceus	856	7.62	83	206	234	1.36173
Passeriformes	Acrocephalidae	Acrocephalus_arundinaceus	856	17.06	99	205	231	1.36173
Passeriformes	Acrocephalidae	Acrocephalus_arundinaceus	856	5.47	101	217	249	1.36173
Passeriformes	Acrocephalidae	Acrocephalus_arundinaceus	856	10.27	99	213	249	1.36173
Passeriformes	Acrocephalidae	Acrocephalus_arundinaceus	856	8.71	95	206	246	1.36173
Passeriformes	Acrocephalidae	Acrocephalus_arundinaceus	856	12.1	92	234	277	1.36173
Passeriformes	Acrocephalidae	Acrocephalus_arundinaceus	856	9.48	113	230	266	1.36173
Passeriformes	Acrocephalidae	Acrocephalus_arundinaceus	856	11.53	98	189	242	1.36173
Passeriformes	Acrocephalidae	Acrocephalus_arundinaceus	856	7.02	94	205	247	1.36173
Passeriformes	Acrocephalidae	Acrocephalus_arundinaceus	856	10.76	120	205	249	1.36173
Passeriformes	Acrocephalidae	Acrocephalus_arundinaceus	856	11.53	97	219	275	1.36173
Passeriformes	Acrocephalidae	Acrocephalus_arundinaceus	856	10.35	88	203	266	1.36173
Passeriformes	Acrocephalidae	Acrocephalus_arundinaceus	856	12.44	130	209	259	1.36173
Passeriformes	Acrocephalidae	Acrocephalus_arundinaceus	856	11.77	94	219	265	1.36173
Passeriformes	Acrocephalidae	Acrocephalus_arundinaceus	856	11.62	102	207	249	1.36173
Passeriformes	Acrocephalidae	Acrocephalus_arundinaceus	856	11.67	106	186	243	1.36173
Passeriformes	Acrocephalidae	Acrocephalus_arundinaceus	856	14.74	93	199	251	1.36173
Passeriformes	Acrocephalidae	Acrocephalus_arundinaceus	856	10.19	95	189	245	1.36173
Passeriformes	Acrocephalidae	Acrocephalus_arundinaceus	856	8.48	98	200	254	1.36173
Passeriformes	Acrocephalidae	Acrocephalus_arundinaceus	856	11.87	94	203	280	1.36173
Passeriformes	Acrocephalidae	Acrocephalus_arundinaceus	856	9.86	115	180	275	1.36173
Passeriformes	Acrocephalidae	Acrocephalus_arundinaceus	856	11.17	101	217	238	1.36173
Passeriformes	Acrocephalidae	Acrocephalus_arundinaceus	857	-1.68	81	274	302	1.36173
Passeriformes	Acrocephalidae	Acrocephalus_paludicola	638	14.5	100	191	312	0.991226
Passeriformes	Acrocephalidae	Acrocephalus_scirpaceus	860	14.31	89	232	265	0.90309
Passeriformes	Acrocephalidae	Acrocephalus_scirpaceus	860	13.13	79	218	281	0.90309
Passeriformes	Acrocephalidae	Acrocephalus_scirpaceus	860	7.73	89	233	292	0.90309
Passeriformes	Acrocephalidae	Acrocephalus_scirpaceus	860	12.79	130	220	267	0.90309
Passeriformes	Acrocephalidae	Acrocephalus_scirpaceus	860	14.71	96	202	281	0.90309
Passeriformes	Acrocephalidae	Acrocephalus_scirpaceus	860	14.52	96	207	266	0.90309
Passeriformes	Acrocephalidae	Acrocephalus_scirpaceus	860	13.69	112	218	285	0.90309
Passeriformes	Acrocephalidae	Acrocephalus_scirpaceus	860	14.85	134	214	267	0.90309
Passeriformes	Acrocephalidae	Acrocephalus_scirpaceus	860	4.66	125	212	275	0.90309
Passeriformes	Hirundinidae	Progne_subis	10_2	-4.5	105	244	286	1.7332
Passeriformes	Hirundinidae	Progne_subis	10_2	-9.5	98	239	283	1.7332
Passeriformes	Hirundinidae	Progne_subis	14	-6.88	124	233	312	1.7332
Passeriformes	Hirundinidae	Progne_subis	14	-6.71	110	230	297	1.72835
Passeriformes	Hirundinidae	Progne_subis	14	-1.21	14	189	235	1.7332
Passeriformes	Hirundinidae	Progne_subis	14	-3.56	13	184	217	1.72835
Passeriformes	Hirundinidae	Riparia_riparia	12_1	7.44681	98	253	271	1.04139
Passeriformes	Hirundinidae	Riparia_riparia	12_1	15.5405	126	250	267	1.04139
Passeriformes	Hirundinidae	Riparia_riparia	12_1	15.8607	125	258	274	1.04139
Passeriformes	Hirundinidae	Riparia_riparia	12_1	18.1818	117	249	269	1.04139
Passeriformes	Hirundinidae	Delichon_urbicum	12_2	7.18563	120	248	279	1.01284
Passeriformes	Hirundinidae	Delichon_urbicum	12_2	5.98802	127	253	276	1.01284
Passeriformes	Hirundinidae	Delichon_urbicum	12_2	7.78443	122	255	276	1.01284
Passeriformes	Hirundinidae	Delichon_urbicum	12_2	2.24551	117	249	276	1.01284
Passeriformes	Hirundinidae	Delichon_urbicum	12_2	9.43114	119	255	277	1.01284
Passeriformes	Hirundinidae	Hirundo_rustica	225	-26.4821	84	255	284	1.04139
Passeriformes	Hirundinidae	Hirundo_rustica	225	-8	92	246	304	1.08279
Passeriformes	Hirundinidae	Hirundo_rustica	225	-22	90	261	315	1.08279
Passeriformes	Hirundinidae	Hirundo_rustica	225	-29	102	253	308	1.04139
Passeriformes	Hirundinidae	Hirundo_rustica	225	-30	88	253	291	1.08279
Passeriformes	Hirundinidae	Hirundo_rustica	11	7	87	253	265	1.04139
Passeriformes	Hirundinidae	Hirundo_rustica	11	7	87	253	264	1.08279
Passeriformes	Hirundinidae	Hirundo_rustica	11	5	79	252	262	1.08279
Passeriformes	Hirundinidae	Hirundo_rustica	11	-1	67	256	283	1.04139
Passeriformes	Hirundinidae	Hirundo_rustica	504	2.37	74	250	286	1.08279
Passeriformes	Hirundinidae	Hirundo_rustica	504	-9.72	85	258	282	1.04139
Passeriformes	Hirundinidae	Hirundo_rustica	504	-11.73	65	251	296	1.04139
Passeriformes	Hirundinidae	Hirundo_rustica	504	-22.88	62	250	307	1.08279
Passeriformes	Hirundinidae	Hirundo_rustica	504	-7.34	76	247	314	1.08279
Passeriformes	Hirundinidae	Hirundo_rustica	504	7.1	81	244	278	1.04139
Passeriformes	Hirundinidae	Hirundo_rustica	504	-2.06	77	242	287	1.08279
Passeriformes	Hirundinidae	Hirundo_rustica	504	2.55	83	249	283	1.08279
Passeriformes	Hirundinidae	Hirundo_rustica	504	2.43	74	241	281	1.04139
Passeriformes	Hirundinidae	Hirundo_rustica	504	2.59	89	253	277	1.08279
Passeriformes	Hirundinidae	Hirundo_rustica	504	4.23	84	249	314	1.08279
Passeriformes	Hirundinidae	Hirundo_rustica	505	0.21908	49	209	236	1.08279
Passeriformes	Hirundinidae	Hirundo_rustica	505	-2.74419	85	220	307	1.04139
Passeriformes	Hirundinidae	Hirundo_rustica	505	-2.41734	88	206	306	1.04139
Passeriformes	Hirundinidae	Hirundo_rustica	505	-20.4804	87	240	286	1.04139
Passeriformes	Hirundinidae	Hirundo_rustica	505	-29.3318	89	205	283	1.04139
Passeriformes	Hirundinidae	Hirundo_rustica	505	-15.8488	86	260	322	1.04139
Passeriformes	Hirundinidae	Hirundo_rustica	505	-19.5037	86	240	312	1.08279
Passeriformes	Hirundinidae	Hirundo_rustica	505	6.92592	124	253	341	1.08279
Passeriformes	Hirundinidae	Hirundo_rustica	505	6.19301	113	237	338	1.04139
Passeriformes	Hirundinidae	Hirundo_rustica	505	12.8746	113	238	310	1.04139
Passeriformes	Hirundinidae	Hirundo_rustica	505	8.22981	120	236	345	1.08279
Passeriformes	Hirundinidae	Hirundo_rustica	505	13.722	109	242	322	1.08279
Passeriformes	Hirundinidae	Hirundo_rustica	505	9.03031	101	268	341	1.08279
Passeriformes	Hirundinidae	Hirundo_rustica	505	25.6653	89	272	300	1.04139
Passeriformes	Hirundinidae	Hirundo_rustica	505	21.1115	88	275	293	1.08279
Passeriformes	Hirundinidae	Hirundo_rustica	505	42.5457	64	242	315	1.08279
Passeriformes	Hirundinidae	Hirundo_rustica	851	9.1	70	252	281	1.06258
Passeriformes	Hirundinidae	Hirundo_rustica	851	3.22	74	251	272	1.06258
Passeriformes	Hirundinidae	Hirundo_rustica	851	-0.63	48	245	276	1.06258
Passeriformes	Hirundinidae	Hirundo_rustica	851	7.65	67	258	274	1.06258
Passeriformes	Hirundinidae	Hirundo_rustica	851	10.15	81	254	273	1.06258
Passeriformes	Hirundinidae	Hirundo_rustica	851	3.58	76	258	274	1.06258
Passeriformes	Hirundinidae	Hirundo_rustica	851	10.91	66	256	293	1.06258
Passeriformes	Hirundinidae	Hirundo_rustica	851	-0.81	93	255	285	1.06258
Passeriformes	Hirundinidae	Hirundo_rustica	851	2.91	74	252	278	1.06258
Passeriformes	Hirundinidae	Hirundo_rustica	851	5.18	76	253	277	1.06258
Passeriformes	Hirundinidae	Hirundo_rustica	851	3.1	76	256	280	1.06258
Passeriformes	Hirundinidae	Hirundo_rustica	851	3.14	77	249	278	1.06258
Passeriformes	Hirundinidae	Hirundo_rustica	851	6.12	100	253	287	1.06258
Passeriformes	Hirundinidae	Hirundo_rustica	851	5.73	76	255	286	1.06258
Passeriformes	Hirundinidae	Hirundo_rustica	851	6	65	251	301	1.06258
Passeriformes	Hirundinidae	Hirundo_rustica	851	-0.21	115	252	289	1.06258
Passeriformes	Hirundinidae	Hirundo_rustica	851	7.36	106	263	298	1.06258
Passeriformes	Hirundinidae	Hirundo_rustica	851	9.35	62	236	281	1.06258
Passeriformes	Hirundinidae	Hirundo_rustica	851	5.33	85	234	285	1.06258
Passeriformes	Hirundinidae	Hirundo_rustica	851	9.26	74	233	290	1.06258
Passeriformes	Hirundinidae	Hirundo_rustica	851	5.9	98	233	288	1.06258
Passeriformes	Hirundinidae	Hirundo_rustica	851	-26.37	67	253	287	1.06258
Passeriformes	Hirundinidae	Hirundo_rustica	851	6.95	77	262	278	1.06258
Passeriformes	Hirundinidae	Hirundo_rustica	851	-0.43	70	256	290	1.06258
Passeriformes	Hirundinidae	Hirundo_rustica	851	-27.84	53	238	284	1.06258
Passeriformes	Hirundinidae	Hirundo_rustica	851	1.83	77	266	276	1.06258
Passeriformes	Hirundinidae	Hirundo_rustica	851	3.18	72	251	290	1.06258
Passeriformes	Hirundinidae	Hirundo_rustica	851	6.18	76	250	279	1.06258
Passeriformes	Hirundinidae	Hirundo_rustica	851	5.12	69	259	282	1.06258
Passeriformes	Hirundinidae	Hirundo_rustica	851	8.73	80	256	286	1.06258
Passeriformes	Hirundinidae	Hirundo_rustica	851	1.65	62	252	274	1.06258
Passeriformes	Hirundinidae	Hirundo_rustica	851	-0.43	69	249	277	1.06258
Passeriformes	Hirundinidae	Hirundo_rustica	851	-0.17	72	255	271	1.06258
Passeriformes	Hirundinidae	Hirundo_rustica	851	3.02	80	258	270	1.06258
Passeriformes	Hirundinidae	Hirundo_rustica	851	1.48	60	256	293	1.06258
Passeriformes	Hirundinidae	Hirundo_rustica	851	12.8	56	258	270	1.06258
Passeriformes	Hirundinidae	Hirundo_rustica	851	-23.83	81	251	291	1.06258
Passeriformes	Hirundinidae	Hirundo_rustica	851	7.06	80	253	275	1.06258
Passeriformes	Hirundinidae	Hirundo_rustica	851	7.23	63	257	300	1.06258
Passeriformes	Hirundinidae	Hirundo_rustica	851	6.69	59	253	287	1.06258
Passeriformes	Hirundinidae	Hirundo_rustica	851	7.13	69	253	285	1.06258
Passeriformes	Hirundinidae	Hirundo_rustica	851	9.48	63	255	282	1.06258
Passeriformes	Hirundinidae	Hirundo_rustica	851	3.9	73	256	285	1.06258
Passeriformes	Hirundinidae	Hirundo_rustica	851	2.35	64	254	280	1.06258
Passeriformes	Hirundinidae	Hirundo_rustica	851	-19.99	59	250	295	1.06258
Passeriformes	Hirundinidae	Hirundo_rustica	851	5.83	80	254	278	1.06258
Passeriformes	Hirundinidae	Hirundo_rustica	851	11.76	65	258	279	1.06258
Passeriformes	Hirundinidae	Hirundo_rustica	851	-0.23	96	250	270	1.06258
Passeriformes	Hirundinidae	Hirundo_rustica	851	-0.14	69	246	280	1.06258
Passeriformes	Hirundinidae	Hirundo_rustica	851	5.92	77	258	285	1.06258
Passeriformes	Hirundinidae	Hirundo_rustica	851	9.57	77	253	291	1.06258
Passeriformes	Hirundinidae	Hirundo_rustica	851	0.14	78	242	272	1.06258
Passeriformes	Hirundinidae	Hirundo_rustica	851	3.14	62	250	269	1.06258
Passeriformes	Hirundinidae	Hirundo_rustica	851	8.63	76	253	282	1.06258
Passeriformes	Hirundinidae	Hirundo_rustica	851	4.63	78	253	285	1.06258
Passeriformes	Hirundinidae	Hirundo_rustica	851	12.5	77	252	287	1.06258
Passeriformes	Hirundinidae	Hirundo_rustica	851	7.95	62	252	274	1.06258
Passeriformes	Hirundinidae	Hirundo_rustica	851	9.11	77	254	289	1.06258
Passeriformes	Hirundinidae	Hirundo_rustica	851	13.97	85	256	280	1.06258
Passeriformes	Hirundinidae	Hirundo_rustica	851	5.85	89	254	292	1.06258
Passeriformes	Hirundinidae	Hirundo_rustica	851	-32.45	70	251	310	1.06258
Passeriformes	Hirundinidae	Hirundo_rustica	851	6.21	100	250	288	1.06258
Passeriformes	Hirundinidae	Hirundo_rustica	851	-0.12	96	250	295	1.06258
Passeriformes	Hirundinidae	Hirundo_rustica	851	5.93	108	255	290	1.06258
Passeriformes	Hirundinidae	Hirundo_rustica	851	6.38	86	235	288	1.06258
Passeriformes	Hirundinidae	Hirundo_rustica	851	9.74	91	257	307	1.06258
Passeriformes	Alaudidae	Eremophila_alpestris	705	48.17	87	234	281	1.48001
Passeriformes	Alaudidae	Eremophila_alpestris	705	46.01	89	236	288	1.48001
Passeriformes	Passeridae	Passer_montanus	223	20.115	92	195	318	1.34242
Passeriformes	Passeridae	Passer_montanus	223	20.267	86	198	325	1.34242
Passeriformes	Passeridae	Passer_montanus	223	31.3	117	193	297	1.34242
Passeriformes	Passeridae	Passer_montanus	223	17.709	67	194	318	1.34242
Passeriformes	Passeridae	Passer_montanus	223	15.926	68	196	318	1.34242
Passeriformes	Passeridae	Passer_montanus	223	32.686	109	196	340	1.34242
Passeriformes	Passeridae	Passer_montanus	223	27.615	94	187	303	1.34242
Passeriformes	Passeridae	Passer_montanus	223	18.007	91	189	292	1.34242
Passeriformes	Passeridae	Passer_montanus	223	28.357	40	194	319	1.34242
Passeriformes	Passeridae	Passer_montanus	223	20.188	61	196	296	1.34242
Passeriformes	Passeridae	Passer_montanus	223	26.787	71	184	312	1.34242
Passeriformes	Passeridae	Passer_montanus	223	26.98	95	204	302	1.34242
Passeriformes	Passeridae	Passer_montanus	223	28.211	91	198	296	1.34242
Passeriformes	Passeridae	Passer_montanus	223	29.8164	40	184	325	1.34242
Passeriformes	Passeridae	Passer_montanus	223	28.8	66	191	313	1.34242
Passeriformes	Passeridae	Passer_montanus	223	27.2407	76	191	309	1.34242
Passeriformes	Passeridae	Passer_montanus	223	28.1869	76	191	325	1.34242
Passeriformes	Passeridae	Passer_montanus	223	25.0265	86	194	308	1.34242
Passeriformes	Passeridae	Passer_montanus	223	28.5351	94	193	311	1.34242
Passeriformes	Passeridae	Passer_montanus	223	28.5569	87	193	311	1.34242
Passeriformes	Passeridae	Passer_montanus	223	27.8042	97	193	304	1.34242
Passeriformes	Passeridae	Passer_montanus	223	27.7832	85	199	307	1.34242
Passeriformes	Passeridae	Passer_montanus	223	17.867	84	197	297	1.34242
Passeriformes	Passeridae	Passer_montanus	223	28.7886	50	196	325	1.34242
Passeriformes	Passeridae	Passer_montanus	223	34.9947	76	192	349	1.34242
Passeriformes	Passeridae	Passer_montanus	223	26.881	95	194	287	1.34242
Passeriformes	Passeridae	Passer_montanus	223	30.3488	85	194	318	1.34242
Passeriformes	Passeridae	Passer_montanus	223	27.1741	63	186	311	1.34242
Passeriformes	Passeridae	Passer_montanus	223	26.584	87	191	329	1.34242
Passeriformes	Passeridae	Passer_montanus	223	26.8682	94	181	297	1.34242
Passeriformes	Passeridae	Passer_montanus	223	29.7495	66	194	316	1.34242
Passeriformes	Passeridae	Passer_montanus	223	22.6722	50	195	344	1.34242
Passeriformes	Passeridae	Passer_montanus	223	21.3162	43	195	354	1.34242
Passeriformes	Passeridae	Passer_montanus	223	18.7729	44	194	301	1.34242
Passeriformes	Passeridae	Passer_montanus	223	21.5381	70	196	292	1.34242
Passeriformes	Passeridae	Passer_montanus	223	24.8498	49	192	293	1.34242
Passeriformes	Passeridae	Passer_montanus	223	22.6685	87	195	274	1.34242
Passeriformes	Passeridae	Passer_montanus	223	21.6344	37	192	305	1.34242
Passeriformes	Passeridae	Passer_montanus	223	30.2743	76	204	303	1.34242
Passeriformes	Passeridae	Passer_montanus	223	19.4512	69	206	297	1.34242
Passeriformes	Passeridae	Passer_montanus	223	31.6124	89	186	301	1.34242
Passeriformes	Passeridae	Passer_montanus	223	19.7175	69	193	361	1.34242
Passeriformes	Passeridae	Passer_montanus	223	29.2974	97	190	324	1.34242
Passeriformes	Passeridae	Passer_montanus	223	28.3688	92	193	312	1.34242
Passeriformes	Passeridae	Passer_montanus	223	28.871	70	192	322	1.34242
Passeriformes	Passeridae	Passer_montanus	223	18.7504	95	192	335	1.34242
Passeriformes	Passeridae	Passer_montanus	223	17.7199	89	191	354	1.34242
Passeriformes	Passeridae	Passer_montanus	223	28.871	92	192	327	1.34242
Passeriformes	Passeridae	Passer_montanus	223	26.7444	95	191	317	1.34242
Passeriformes	Passeridae	Passer_montanus	223	19.6478	96	192	315	1.34242
Passeriformes	Passeridae	Passer_montanus	223	31.5432	78	190	326	1.34242
Passeriformes	Passeridae	Passer_montanus	223	31.3797	99	193	289	1.34242
Passeriformes	Passeridae	Passer_montanus	223	31.5262	90	190	303	1.34242
Passeriformes	Passeridae	Passer_montanus	223	18.2936	82	193	318	1.34242
Passeriformes	Passeridae	Passer_montanus	223	19.487	79	190	317	1.34242
Passeriformes	Passeridae	Passer_montanus	223	36.5784	93	195	327	1.34242
Passeriformes	Passeridae	Passer_montanus	223	26.43	62	198	297	1.34242
Passeriformes	Passeridae	Passer_montanus	223	27.0924	32	191	327	1.34242
Passeriformes	Passeridae	Passer_montanus	223	21.2325	35	193	323	1.34242
Passeriformes	Passeridae	Passer_montanus	223	27.0604	67	192	323	1.34242
Passeriformes	Passeridae	Passer_montanus	223	25.7245	105	195	323	1.34242
Passeriformes	Passeridae	Passer_montanus	223	29.4369	105	190	307	1.34242
Passeriformes	Passeridae	Passer_montanus	223	29.147	98	188	322	1.34242
Passeriformes	Passeridae	Passer_montanus	223	26.9564	109	187	299	1.34242
Passeriformes	Passeridae	Passer_montanus	223	25.3907	97	191	314	1.34242
Passeriformes	Passeridae	Passer_montanus	223	28.2324	91	184	311	1.34242
Passeriformes	Passeridae	Passer_montanus	223	29.7616	104	203	316	1.34242
Passeriformes	Passeridae	Passer_montanus	223	32.7692	60	191	315	1.34242
Passeriformes	Passeridae	Passer_montanus	223	28.3769	60	187	340	1.34242
Passeriformes	Passeridae	Passer_montanus	223	33.0654	96	186	317	1.34242
Passeriformes	Passeridae	Passer_montanus	223	27.3325	94	187	317	1.34242
Passeriformes	Passeridae	Passer_montanus	223	27.8475	100	190	314	1.34242
Passeriformes	Passeridae	Passer_montanus	223	27.5034	110	192	299	1.34242
Passeriformes	Passeridae	Passer_montanus	223	26.3014	102	182	331	1.34242
Passeriformes	Passeridae	Passer_montanus	223	27.919	38	186	309	1.34242
Passeriformes	Passeridae	Passer_montanus	223	27.4966	97	190	310	1.34242
Passeriformes	Passeridae	Passer_montanus	223	28.5648	101	183	314	1.34242
Passeriformes	Passeridae	Passer_montanus	223	22.3143	71	193	284	1.34242
Passeriformes	Passeridae	Passer_montanus	223	26.1544	65	199	310	1.34242
Passeriformes	Passeridae	Passer_montanus	223	28.2456	80	195	310	1.34242
Passeriformes	Passeridae	Passer_montanus	223	28.4239	117	189	323	1.34242
Passeriformes	Passeridae	Passer_montanus	223	26.2705	105	195	297	1.34242
Passeriformes	Passeridae	Passer_montanus	223	27.633	86	192	305	1.34242
Passeriformes	Passeridae	Passer_montanus	223	27.6927	97	192	319	1.34242
Passeriformes	Passeridae	Passer_hispaniolensis	221	31	79	296	309	1.25527
Passeriformes	Passeridae	Motacilla_citreola	873	25.54	78	195	265	1.36173
Passeriformes	Motacillidae	Anthus_campestris	21	13.1138	99	242	288	1.27875
Passeriformes	Motacillidae	Anthus_campestris	21	16.2275	67	230	273	1.27875
Passeriformes	Motacillidae	Anthus_campestris	21	15.0299	77	218	266	1.27875
Passeriformes	Motacillidae	Anthus_campestris	830	15.01	81	227	268	1.27875
Passeriformes	Fringillidae	Carpodacus_erythrinus	9	16.5785	109	217	286	1.30103
Passeriformes	Fringillidae	Carpodacus_erythrinus	9	20.5033	103	211	277	1.30103
Passeriformes	Fringillidae	Carpodacus_erythrinus	9	22.0054	108	204	291	1.30103
Passeriformes	Fringillidae	Carduelis_cannabina	506	42.3	53	235	328	1.2014
Passeriformes	Fringillidae	Carduelis_cannabina	506	42.3	60	280	319	1.2014
Passeriformes	Fringillidae	Carduelis_cannabina	506	42.3	34	266	328	1.2014
Passeriformes	Fringillidae	Carduelis_cannabina	506	42.3	35	279	322	1.2014
Passeriformes	Fringillidae	Carduelis_cannabina	506	42.3	45	251	331	1.17898
Passeriformes	Parulidae	Vermivora_chrysoptera	603	13.24	109	271	302	0.892095
Passeriformes	Parulidae	Vermivora_chrysoptera	603	13.24	97	248	299	0.892095
Passeriformes	Parulidae	Vermivora_chrysoptera	603	13.24	102	248	300	0.892095
Passeriformes	Parulidae	Vermivora_chrysoptera	603	13.24	106	219	285	0.892095
Passeriformes	Parulidae	Vermivora_chrysoptera	603	13.24	106	236	301	0.892095
Passeriformes	Parulidae	Vermivora_chrysoptera	603	13.24	104	248	285	0.892095
Passeriformes	Parulidae	Vermivora_chrysoptera	604	15.31	100	205	264	0.892095
Passeriformes	Parulidae	Vermivora_chrysoptera	604	8.71	75	203	278	0.892095
Passeriformes	Parulidae	Vermivora_chrysoptera	604	9.99	80	197	301	0.892095
Passeriformes	Parulidae	Vermivora_chrysoptera	605	14.79	106	244	280	0.892095
Passeriformes	Parulidae	Vermivora_chrysoptera	605	14.78	112	246	284	0.892095
Passeriformes	Parulidae	Vermivora_chrysoptera	605	14.79	101	246	297	0.892095
Passeriformes	Parulidae	Vermivora_chrysoptera	605	14.79	108	248	298	0.892095
Passeriformes	Parulidae	Vermivora_chrysoptera	605	14.79	118	250	293	0.892095
Passeriformes	Parulidae	Vermivora_chrysoptera	605	12.94	106	237	287	0.892095
Passeriformes	Parulidae	Vermivora_chrysoptera	605	13.23	108	250	290	0.892095
Passeriformes	Parulidae	Vermivora_chrysoptera	605	13.24	110	246	281	0.892095
Passeriformes	Parulidae	Vermivora_chrysoptera	605	10.22	111	242	298	0.892095
Passeriformes	Parulidae	Vermivora_chrysoptera	605	12.95	116	256	300	0.892095
Passeriformes	Parulidae	Vermivora_chrysoptera	605	12.94	116	246	297	0.892095
Passeriformes	Parulidae	Vermivora_chrysoptera	605	13.24	109	249	297	0.892095
Passeriformes	Parulidae	Vermivora_chrysoptera	605	13.24	112	236	297	0.892095
Passeriformes	Parulidae	Vermivora_chrysoptera	605	12.93	108	246	297	0.892095
Passeriformes	Parulidae	Vermivora_chrysoptera	605	15.36	126	253	301	0.892095
Passeriformes	Parulidae	Vermivora_chrysoptera	605	15.38	112	255	299	0.892095
Passeriformes	Parulidae	Vermivora_chrysoptera	605	15.36	101	240	294	0.892095
Passeriformes	Parulidae	Vermivora_chrysoptera	605	15.67	116	256	300	0.892095
Passeriformes	Parulidae	Vermivora_chrysoptera	605	15.18	117	256	297	0.892095
Passeriformes	Parulidae	Vermivora_chrysoptera	605	13.24	106	253	298	0.892095
Passeriformes	Parulidae	Vermivora_chrysoptera	605	13.23	110	227	285	0.892095
Passeriformes	Parulidae	Vermivora_chrysoptera	605	13.24	109	230	302	0.892095
Passeriformes	Parulidae	Vermivora_chrysoptera	605	13.24	109	254	296	0.892095
Passeriformes	Parulidae	Vermivora_chrysoptera	605	13.24	113	237	301	0.892095
Passeriformes	Parulidae	Vermivora_chrysoptera	605	13.23	103	243	298	0.892095
Passeriformes	Parulidae	Vermivora_chrysoptera	605	15.76	101	255	298	0.892095
Passeriformes	Parulidae	Vermivora_chrysoptera	605	20.9	111	256	299	0.892095
Passeriformes	Parulidae	Vermivora_chrysoptera	605	19.32	107	252	301	0.892095
Passeriformes	Parulidae	Vermivora_chrysoptera	605	15.08	109	255	288	0.892095
Passeriformes	Parulidae	Vermivora_chrysoptera	605	17.6	97	258	308	0.892095
Passeriformes	Parulidae	Vermivora_chrysoptera	605	19.45	111	228	306	0.892095
Passeriformes	Parulidae	Vermivora_chrysoptera	605	17.04	114	246	296	0.892095
Passeriformes	Parulidae	Vermivora_chrysoptera	605	15.17	97	257	302	0.892095
Passeriformes	Parulidae	Vermivora_chrysoptera	605	21.99	110	253	303	0.892095
Passeriformes	Parulidae	Protonotaria_citrea	36	7	63	207	319	1.15534
Passeriformes	Parulidae	Dendroica_cerulea	802	-2.48	75	220	283	0.968483
Passeriformes	Parulidae	Dendroica_cerulea	802	4.55	80	241	285	0.968483
Passeriformes	Parulidae	Dendroica_cerulea	802	3.26	81	256	327	0.968483
Passeriformes	Parulidae	Dendroica_striata	35	11	127	286	291	1.03743
Passeriformes	Parulidae	Dendroica_striata	35	11	112	274	297	1.03743
Passeriformes	Parulidae	Dendroica_striata	35	11	121	308	319	1.03743
Passeriformes	Parulidae	Dendroica_striata	507	1.94	126	233	304	1.0607
Passeriformes	Parulidae	Dendroica_striata	507	2.72	111	231	304	1.0607
Passeriformes	Parulidae	Dendroica_striata	507	2.39496	111	246	304	1.0607
Passeriformes	Parulidae	Dendroica_striata	507	0.84	111	251	304	1.0607
Passeriformes	Parulidae	Dendroica_kirtlandii	37	24	117	280	299	1.08991
Passeriformes	Icteridae	Icterus_bullockii	15	20	116	207	299	1.51055
Passeriformes	Icteridae	Icterus_bullockii	15	22	113	200	297	1.51055
Passeriformes	Icteridae	Agelaius_phoeniceus	843	37.3499	58	328	338	1.74351
Passeriformes	Icteridae	Agelaius_phoeniceus	843	30.3749	37	323	342	1.74351
Passeriformes	Icteridae	Agelaius_phoeniceus	843	34.1999	54	300	320	1.74351
Passeriformes	Icteridae	Agelaius_phoeniceus	843	36.8999	85	305	324	1.74351
Passeriformes	Icteridae	Agelaius_phoeniceus	843	32.8277	74	301	326	1.74351
Passeriformes	Icteridae	Agelaius_phoeniceus	843	33.7499	66	311	330	1.74351
Passeriformes	Icteridae	Agelaius_phoeniceus	843	32.3999	57	317	331	1.74351
Passeriformes	Icteridae	Agelaius_phoeniceus	843	39.15	78	319	348	1.74351
Passeriformes	Icteridae	Agelaius_phoeniceus	843	37.8	78	319	338	1.74351
Passeriformes	Icteridae	Agelaius_phoeniceus	843	33.4633	42	321	361	1.74351
Passeriformes	Icteridae	Agelaius_phoeniceus	843	32.8499	51	310	329	1.74351
Passeriformes	Icteridae	Agelaius_phoeniceus	843	36.6749	56	332	365	1.74351
Passeriformes	Icteridae	Agelaius_phoeniceus	843	32.3999	53	309	329	1.74351
Passeriformes	Icteridae	Euphagus_carolinus	16	38	103	250	324	1.6721
Passeriformes	Icteridae	Euphagus_carolinus	16	33	95	252	334	1.6721
Passeriformes	Icteridae	Euphagus_carolinus	16	43	91	252	329	1.66181
Passeriformes	Passerellidae	Chondestes_grammacus	5	19	105	186	219	1.3927
Passeriformes	Passerellidae	Chondestes_grammacus	5	20	109	219	238	1.3927
Passeriformes	Passerellidae	Zonotrichia_atricapilla	672	38.88	116	258	269	1.47712
Passeriformes	Passerellidae	Zonotrichia_atricapilla	672	38.88	94	258	277	1.47712
Passeriformes	Passerellidae	Zonotrichia_atricapilla	672	38.88	113	251	268	1.47712
Passeriformes	Passerellidae	Zonotrichia_atricapilla	672	38.88	115	243	298	1.47712
Passeriformes	Passerellidae	Zonotrichia_atricapilla	672	38.88	109	230	293	1.47712
Passeriformes	Passerellidae	Zonotrichia_atricapilla	672	38.88	132	257	295	1.47712
Passeriformes	Passerellidae	Zonotrichia_atricapilla	672	38.88	116	243	263	1.47712
Passeriformes	Passerellidae	Zonotrichia_atricapilla	672	37.91	121	252	276	1.47712
Passeriformes	Passerellidae	Zonotrichia_atricapilla	672	37.91	122	251	269	1.47712
Passeriformes	Passerellidae	Zonotrichia_atricapilla	672	37.91	128	266	277	1.47712
Passeriformes	Passerellidae	Zonotrichia_atricapilla	672	37.91	113	257	277	1.47712
Passeriformes	Passerellidae	Zonotrichia_atricapilla	672	37.91	126	255	285	1.47712
Passeriformes	Passerellidae	Zonotrichia_atricapilla	672	37.91	126	264	288	1.47712
Passeriformes	Passerellidae	Zonotrichia_atricapilla	672	37.91	113	242	264	1.47712
Passeriformes	Passerellidae	Zonotrichia_atricapilla	672	37.91	126	254	291	1.47712
Passeriformes	Passerellidae	Zonotrichia_atricapilla	6	37.9	133	250	292	1.47712
Passeriformes	Passerellidae	Zonotrichia_atricapilla	6	37.9	105	263	322	1.47712
Passeriformes	Passerellidae	Zonotrichia_atricapilla	6	37.9	101	247	305	1.47712
Passeriformes	Passerellidae	Zonotrichia_leucophrys	719	38.55	110	237	284	1.32222
Passeriformes	Passerellidae	Zonotrichia_leucophrys	719	38.55	110	246	280	1.32222
Passeriformes	Passerellidae	Zonotrichia_leucophrys	719	38.55	97	246	270	1.32222
Passeriformes	Passerellidae	Zonotrichia_leucophrys	719	38.55	117	246	292	1.32222
Passeriformes	Passerellidae	Emberiza_hortulana	33	13.139	81	244	296	1.29885
Passeriformes	Passerellidae	Emberiza_hortulana	33	13.2239	94	239	290	1.29885
Passeriformes	Passerellidae	Emberiza_hortulana	33	11.3453	95	232	290	1.29885
Passeriformes	Passerellidae	Emberiza_hortulana	33	12.1525	105	236	306	1.29885
Passeriformes	Passerellidae	Emberiza_hortulana	33	13.8795	99	230	325	1.29885
Passeriformes	Passerellidae	Emberiza_hortulana	33	12.8743	98	222	333	1.29885
Passeriformes	Emberizidae	Emberiza_melanocephala	870	17.79	91	198	261	1.38021
Passeriformes	Emberizidae	Ammodramus_savannarum	508	20.25	50	288	313	1.1271
Passeriformes	Emberizidae	Ammodramus_savannarum	508	30.15	76	272	288	1.1271
Passeriformes	Emberizidae	Ammodramus_savannarum	508	20.25	90	262	314	1.1271
Passeriformes	Calcariidae	Plectrophenax_nivalis	8	43.5	129	265	298	1.53148
Passeriformes	Calcariidae	Plectrophenax_nivalis	8	43.5	130	263	297	1.53148
Passeriformes	Calcariidae	Plectrophenax_nivalis	8	43.5	125	260	303	1.53148
Passeriformes	Calcariidae	Plectrophenax_nivalis	8	43.5	128	275	310	1.53148
Passeriformes	Calcariidae	Plectrophenax_nivalis	8	43.5	124	274	308	1.53148
Passeriformes	Calcariidae	Plectrophenax_nivalis	8	43.5	117	281	308	1.53148
Passeriformes	Calcariidae	Plectrophenax_nivalis	8	43.5	129	266	301	1.53148
Passeriformes	Calcariidae	Plectrophenax_nivalis	8	43.5	128	265	301	1.53148
Passeriformes	Calcariidae	Plectrophenax_nivalis	8	43.5	130	275	309	1.53148
Passeriformes	Calcariidae	Plectrophenax_nivalis	8	43.5	123	272	301	1.53148
Passeriformes	Calcariidae	Plectrophenax_nivalis	8	43.5	137	268	298	1.53148
Passeriformes	Calcariidae	Plectrophenax_nivalis	8	43.5	126	266	299	1.53148
Passeriformes	Calcariidae	Plectrophenax_nivalis	8	43.5	138	265	299	1.53148
Passeriformes	Calcariidae	Plectrophenax_nivalis	8	43.5	136	265	299	1.53148
Passeriformes	Calcariidae	Plectrophenax_nivalis	8	43.5	127	268	292	1.53148
Passeriformes	Calcariidae	Plectrophenax_nivalis	8	43.5	124	272	300	1.53148
Passeriformes	Calcariidae	Plectrophenax_nivalis	8	43.5	117	264	307	1.53148
Passeriformes	Calcariidae	Calcarius_ornatus	509	29.03	80	274	309	1.28556
Passeriformes	Calcariidae	Calcarius_ornatus	509	29.03	85	278	334	1.28556
Passeriformes	Calcariidae	Calcarius_ornatus	509	29.03	53	280	307	1.28556
Passeriformes	Calcariidae	Calcarius_ornatus	509	29.03	77	265	311	1.28556
Passeriformes	Muscicapidae	Luscinia_calliope	226	27	89	267	333	1.20412
Passeriformes	Muscicapidae	Luscinia_calliope	226	12	99	274	320	1.20412
Passeriformes	Muscicapidae	Ficedula_albicollis	859	-7.6	66	231	289	0.982271
Passeriformes	Muscicapidae	Ficedula_albicollis	859	-13.57	79	244	281	0.982271
Passeriformes	Muscicapidae	Ficedula_albicollis	859	-10.98	50	199	267	0.982271
Passeriformes	Muscicapidae	Ficedula_albicollis	859	-10.04	60	208	266	0.982271
Passeriformes	Muscicapidae	Ficedula_albicollis	859	-11.36	70	216	279	0.982271
Passeriformes	Muscicapidae	Ficedula_albicollis	859	-8.65	78	235	301	0.982271
Passeriformes	Muscicapidae	Ficedula_albicollis	859	-14.8	80	212	270	0.982271
Passeriformes	Muscicapidae	Ficedula_albicollis	859	-9.63	48	234	278	0.982271
Passeriformes	Muscicapidae	Ficedula_albicollis	859	-20.2	58	221	276	0.982271
Passeriformes	Muscicapidae	Ficedula_albicollis	859	-7.35	43	221	282	0.982271
Passeriformes	Muscicapidae	Ficedula_albicollis	859	-12.21	55	235	311	0.982271
Passeriformes	Muscicapidae	Ficedula_albicollis	859	-17.82	77	233	285	0.982271
Passeriformes	Muscicapidae	Ficedula_albicollis	859	-7.73	72	235	300	0.982271
Passeriformes	Muscicapidae	Ficedula_albicollis	859	-15.99	64	227	297	0.982271
Passeriformes	Muscicapidae	Ficedula_albicollis	859	-12.47	70	229	291	0.982271
Passeriformes	Muscicapidae	Ficedula_albicollis	859	-8.47	54	209	275	0.982271
Passeriformes	Muscicapidae	Ficedula_albicollis	859	-20.9	77	213	274	0.982271
Passeriformes	Muscicapidae	Ficedula_albicollis	859	-14.81	77	239	304	0.982271
Passeriformes	Muscicapidae	Ficedula_albicollis	859	-11.77	73	228	278	0.982271
Passeriformes	Muscicapidae	Ficedula_albicollis	859	-13.75	70	226	280	0.982271
Passeriformes	Muscicapidae	Ficedula_albicollis	859	-21.75	67	221	274	0.982271
Passeriformes	Muscicapidae	Ficedula_albicollis	859	-10.85	70	206	268	0.982271
Passeriformes	Muscicapidae	Ficedula_albicollis	859	-11.5	68	213	269	0.982271
Passeriformes	Muscicapidae	Ficedula_albicollis	859	-16.47	64	232	307	0.982271
Passeriformes	Muscicapidae	Ficedula_albicollis	859	-10.55	57	221	285	0.982271
Passeriformes	Muscicapidae	Ficedula_albicollis	859	-15.85	67	218	279	0.982271
Passeriformes	Muscicapidae	Ficedula_albicollis	859	-12.66	56	209	284	0.982271
Passeriformes	Muscicapidae	Ficedula_albicollis	859	-8.27	74	225	285	0.982271
Passeriformes	Muscicapidae	Ficedula_albicollis	859	-5.36	66	197	262	0.982271
Passeriformes	Muscicapidae	Ficedula_albicollis	859	-18.7	68	211	276	0.982271
Passeriformes	Muscicapidae	Ficedula_albicollis	859	-16.97	81	230	299	0.982271
Passeriformes	Muscicapidae	Ficedula_albicollis	859	-8.57	59	211	293	0.982271
Passeriformes	Muscicapidae	Ficedula_albicollis	859	-16.17	77	219	298	0.982271
Passeriformes	Muscicapidae	Ficedula_albicollis	859	-8.14	78	208	285	0.982271
Passeriformes	Muscicapidae	Ficedula_albicollis	859	-15.34	71	208	309	0.982271
Passeriformes	Muscicapidae	Ficedula_hypoleuca	22	7.77	101	229	276	1.0086
Passeriformes	Muscicapidae	Ficedula_hypoleuca	22	6.18	97	225	265	1.0086
Passeriformes	Muscicapidae	Ficedula_hypoleuca	22	10.65	96	226	302	1.0086
Passeriformes	Muscicapidae	Ficedula_hypoleuca	22	6.59	91	208	245	1.0086
Passeriformes	Muscicapidae	Ficedula_hypoleuca	22	6.34	94	225	260	1.0086
Passeriformes	Muscicapidae	Ficedula_hypoleuca	22	-1	86	231	264	1.0086
Passeriformes	Muscicapidae	Ficedula_hypoleuca	22	-1.34	89	232	267	1.0086
Passeriformes	Muscicapidae	Ficedula_hypoleuca	869	7.21	115	226	263	1.1038
Passeriformes	Muscicapidae	Ficedula_hypoleuca	869	8.58	70	204	246	1.0086
Passeriformes	Muscicapidae	Ficedula_hypoleuca	869	13.9	91	210	258	1.1038
Passeriformes	Muscicapidae	Ficedula_hypoleuca	869	12.85	70	196	257	1.0086
Passeriformes	Muscicapidae	Ficedula_hypoleuca	869	12.6	79	218	259	1.0086
Passeriformes	Muscicapidae	Ficedula_hypoleuca	869	12.71	92	212	243	1.1038
Passeriformes	Muscicapidae	Ficedula_hypoleuca	869	9.37	89	231	259	1.0086
Passeriformes	Muscicapidae	Ficedula_hypoleuca	869	10.73	92	231	263	1.0086
Passeriformes	Muscicapidae	Ficedula_hypoleuca	869	10.42	65	222	307	1.0086
Passeriformes	Muscicapidae	Ficedula_hypoleuca	869	11.07	58	216	275	1.0086
Passeriformes	Muscicapidae	Ficedula_hypoleuca	869	12.25	88	207	274	1.0086
Passeriformes	Muscicapidae	Ficedula_hypoleuca	869	7.66	83	205	267	1.0086
Passeriformes	Muscicapidae	Ficedula_hypoleuca	869	12.52	88	225	261	1.1038
Passeriformes	Muscicapidae	Ficedula_hypoleuca	869	10.64	64	205	274	1.0086
Passeriformes	Muscicapidae	Ficedula_hypoleuca	869	17.73	86	215	265	1.0086
Passeriformes	Muscicapidae	Ficedula_hypoleuca	869	10.26	101	205	261	1.1038
Passeriformes	Muscicapidae	Ficedula_hypoleuca	869	7	84	216	282	1.0086
Passeriformes	Muscicapidae	Ficedula_hypoleuca	869	9.56	81	226	266	1.0086
Passeriformes	Muscicapidae	Ficedula_hypoleuca	869	12.21	83	229	261	1.0086
Passeriformes	Muscicapidae	Ficedula_hypoleuca	869	11.54	83	218	247	1.0086
Passeriformes	Muscicapidae	Ficedula_hypoleuca	869	11.24	94	217	255	1.0086
Passeriformes	Muscicapidae	Ficedula_hypoleuca	869	8.15	90	215	259	1.0086
Passeriformes	Muscicapidae	Ficedula_semitorquata	28	-3	52	211	284	1.11394
Passeriformes	Muscicapidae	Ficedula_semitorquata	28	-3	53	202	263	1.11394
Passeriformes	Muscicapidae	Ficedula_semitorquata	28	-3	38	205	313	1.11394
Passeriformes	Muscicapidae	Ficedula_semitorquata	28	-3	53	205	287	1.11394
Passeriformes	Muscicapidae	Ficedula_semitorquata	28	-4	51	190	281	1.11394
Passeriformes	Muscicapidae	Ficedula_semitorquata	28	-4	49	193	279	1.11394
Passeriformes	Muscicapidae	Ficedula_semitorquata	28	-4	41	172	276	1.11394
Passeriformes	Muscicapidae	Ficedula_semitorquata	28	-4	45	193	273	1.11394
Passeriformes	Muscicapidae	Ficedula_semitorquata	28	-4	62	212	309	1.11394
Passeriformes	Muscicapidae	Ficedula_semitorquata	28	-4	41	201	282	1.11394
Passeriformes	Muscicapidae	Saxicola_rubetra	800	8.5298	88	244	305	1.11394
Passeriformes	Muscicapidae	Saxicola_rubetra	800	4.88	87	244	277	1.11394
Passeriformes	Muscicapidae	Saxicola_rubetra	800	5.32	95	244	319	1.11394
Passeriformes	Muscicapidae	Saxicola_rubetra	800	6.9	88	244	289	1.11394
Passeriformes	Muscicapidae	Saxicola_rubetra	800	9.54	77	245	313	1.11394
Passeriformes	Muscicapidae	Saxicola_rubetra	800	8.47	52	245	289	1.11394
Passeriformes	Muscicapidae	Saxicola_rubetra	800	10.01	83	245	299	1.11394
Passeriformes	Muscicapidae	Saxicola_rubetra	800	9	62	245	290	1.11394
Passeriformes	Muscicapidae	Saxicola_rubetra	800	7.54	81	245	292	1.11394
Passeriformes	Muscicapidae	Saxicola_rubetra	800	8.94	33	245	335	1.11394
Passeriformes	Muscicapidae	Saxicola_rubetra	800	8.93	52	245	290	1.11394
Passeriformes	Muscicapidae	Saxicola_rubetra	800	13.48	90	245	300	1.11394
Passeriformes	Muscicapidae	Saxicola_rubetra	800	8.1	95	244	295	1.11394
Passeriformes	Muscicapidae	Saxicola_rubetra	800	4.88	94	244	289	1.11394
Passeriformes	Muscicapidae	Saxicola_rubetra	800	7.01	81	244	297	1.11394
Passeriformes	Muscicapidae	Saxicola_rubetra	800	7.06	74	244	281	1.11394
Passeriformes	Muscicapidae	Saxicola_rubetra	800	7.49	73	244	315	1.11394
Passeriformes	Muscicapidae	Saxicola_rubetra	800	9.52	88	244	285	1.11394
Passeriformes	Muscicapidae	Saxicola_rubetra	800	9.52	60	244	293	1.11394
Passeriformes	Muscicapidae	Saxicola_rubetra	800	7.43	94	244	306	1.11394
Passeriformes	Muscicapidae	Oenanthe_oenanthe	649	13	70	248	291	1.48572
Passeriformes	Muscicapidae	Oenanthe_oenanthe	20	16	56	196	255	1.27875
Passeriformes	Muscicapidae	Oenanthe_oenanthe	20	17	56	243	279	1.27875
Passeriformes	Muscicapidae	Oenanthe_oenanthe	20	12	65	236	275	1.27875
Passeriformes	Muscicapidae	Oenanthe_oenanthe	20	19	61	232	295	1.27875
Passeriformes	Muscicapidae	Oenanthe_oenanthe	20	18	64	232	277	1.27875
Passeriformes	Muscicapidae	Oenanthe_oenanthe	511	16.5944	68	227	292	1.48572
Passeriformes	Muscicapidae	Oenanthe_oenanthe	511	13.9319	62	222	292	1.48572
Passeriformes	Muscicapidae	Oenanthe_oenanthe	511	13.3746	85	227	293	1.48572
Passeriformes	Muscicapidae	Oenanthe_oenanthe	511	16.3796	81	235	293	1.48572
Passeriformes	Muscicapidae	Oenanthe_oenanthe	511	13.7888	80	229	286	1.48572
Passeriformes	Muscicapidae	Oenanthe_oenanthe	511	16.5217	89	231	299	1.48572
Passeriformes	Muscicapidae	Oenanthe_oenanthe	511	17.6241	77	230	280	1.48572
Passeriformes	Muscicapidae	Oenanthe_oenanthe	511	12.1631	78	230	284	1.48572
Passeriformes	Muscicapidae	Oenanthe_oenanthe	511	13.5284	78	230	279	1.48572
Passeriformes	Muscicapidae	Oenanthe_oenanthe	511	16.6	102	218	284	1.48572
Passeriformes	Muscicapidae	Oenanthe_oenanthe	511	11.6043	78	242	300	1.48572
Passeriformes	Muscicapidae	Oenanthe_oenanthe	511	21.836	92	214	286	1.48572
Passeriformes	Hirundinidae	Oenanthe_oenanthe	889	5.84615	90	232	314	1.48572
Passeriformes	Hirundinidae	Oenanthe_oenanthe	889	6	88	230	335	1.48572
Passeriformes	Hirundinidae	Oenanthe_oenanthe	889	13.2308	73	268	283	1.48572
Passeriformes	Muscicapidae	Phoenicurus_phoenicurus	30	11.4346	93	240	274	1
Passeriformes	Muscicapidae	Phoenicurus_phoenicurus	30	14.5389	94	240	274	1
Passeriformes	Muscicapidae	Phoenicurus_phoenicurus	30	15.3501	109	240	274	1
Passeriformes	Muscicapidae	Phoenicurus_phoenicurus	30	12.3245	94	240	274	0.954243
Passeriformes	Muscicapidae	Phoenicurus_phoenicurus	30	15.063	73	240	274	1
Passeriformes	Muscicapidae	Phoenicurus_phoenicurus	30	14.8556	86	240	274	1
Passeriformes	Muscicapidae	Phoenicurus_phoenicurus	30	12.6095	61	240	274	1
Passeriformes	Muscicapidae	Phoenicurus_phoenicurus	850	14.35	88	251	265	1
Passeriformes	Muscicapidae	Phoenicurus_phoenicurus	850	16.52	60	209	283	1
Passeriformes	Muscicapidae	Luscinia_svecica	26	22	98	254	327	1.16732
Passeriformes	Muscicapidae	Luscinia_luscinia	854_2	-13.13	79	236	338	1.26007
Passeriformes	Muscicapidae	Luscinia_luscinia	854_2	-16.22	82	231	341	1.26007
Passeriformes	Muscicapidae	Luscinia_luscinia	854_2	-2	97	234	322	1.26007
Passeriformes	Muscicapidae	Luscinia_luscinia	854_2	-16.36	75	234	340	1.26007
Passeriformes	Muscicapidae	Luscinia_luscinia	854_2	-16.92	75	231	347	1.26007
Passeriformes	Muscicapidae	Luscinia_luscinia	854_2	-15.33	88	243	354	1.26007
Passeriformes	Muscicapidae	Luscinia_luscinia	854_2	-7	81	225	343	1.26007
Passeriformes	Muscicapidae	Luscinia_luscinia	854_2	-19.78	74	233	354	1.26007
Passeriformes	Muscicapidae	Luscinia_luscinia	854_2	-16.6	81	227	351	1.26007
Passeriformes	Muscicapidae	Luscinia_luscinia	854_2	-17.66	88	241	367	1.26007
Passeriformes	Muscicapidae	Luscinia_luscinia	854_2	-12.69	91	238	359	1.26007
Passeriformes	Muscicapidae	Luscinia_megarhynchos	852	7.29	79	217	264	1.07918
Passeriformes	Muscicapidae	Luscinia_megarhynchos	852	8.11	85	240	279	1.07918
Passeriformes	Muscicapidae	Luscinia_megarhynchos	852	11.86	69	214	277	1.07918
Passeriformes	Muscicapidae	Luscinia_megarhynchos	852	5.04	72	218	279	1.07918
Passeriformes	Muscicapidae	Luscinia_megarhynchos	852	6.59	84	217	274	1.07918
Passeriformes	Muscicapidae	Luscinia_megarhynchos	852	17.59	85	214	297	1.07918
Passeriformes	Muscicapidae	Luscinia_megarhynchos	852	9.48	74	230	313	1.07918
Passeriformes	Muscicapidae	Luscinia_megarhynchos	852	13.78	86	226	304	1.07918
Passeriformes	Muscicapidae	Luscinia_megarhynchos	852	11.06	82	211	312	1.07918
Passeriformes	Muscicapidae	Luscinia_megarhynchos	852	14.78	78	218	322	1.07918
Passeriformes	Muscicapidae	Luscinia_megarhynchos	852	13.23	91	212	310	1.07918
Passeriformes	Muscicapidae	Luscinia_megarhynchos	852	12.51	84	212	311	1.07918
Passeriformes	Muscicapidae	Luscinia_megarhynchos	855	9.79	77	231	243	1.07918
Passeriformes	Muscicapidae	Luscinia_megarhynchos	855	-4.77	97	247	273	1.07918
Passeriformes	Muscicapidae	Luscinia_megarhynchos	855	-24.51	107	249	275	1.07918
Passeriformes	Muscicapidae	Luscinia_megarhynchos	876	13.07	78	225	253	1.07918
Passeriformes	Muscicapidae	Erythropygia_galactotes	633_2	20.2792	167	241	262	1.24304
Passeriformes	Muscicapidae	Erythropygia_galactotes	633_2	17.5381	116	226	284	1.24304
Passeriformes	Muscicapidae	Erythropygia_galactotes	633_2	17.1574	96	244	263	1.24304
Passeriformes	Turdidae	Hylocichla_mustelina	49	10.4	110	280	303	1.58827
Passeriformes	Turdidae	Hylocichla_mustelina	49	10.4	107	267	297	1.58827
Passeriformes	Turdidae	Hylocichla_mustelina	49	10.4	104	273	293	1.58827
Passeriformes	Turdidae	Hylocichla_mustelina	49	10.4	98	268	305	1.58827
Passeriformes	Turdidae	Hylocichla_mustelina	49	10.4	91	272	305	1.58827
Passeriformes	Turdidae	Hylocichla_mustelina	49	11	109	270	293	1.58827
Passeriformes	Turdidae	Hylocichla_mustelina	49	11	102	286	318	1.58827
Passeriformes	Turdidae	Hylocichla_mustelina	49	10.4	101	273	295	1.58827
Passeriformes	Turdidae	Hylocichla_mustelina	49	13	114	205	298	1.58827
Passeriformes	Turdidae	Catharus_ustulatus	40	16	106	193	290	1.39967
Passeriformes	Turdidae	Catharus_ustulatus	40	15	96	206	291	1.39967
Passeriformes	Turdidae	Catharus_ustulatus	40	17	108	209	287	1.39967
Passeriformes	Turdidae	Catharus_ustulatus	40	16	101	207	275	1.39967
Passeriformes	Turdidae	Catharus_ustulatus	40	12	85	212	331	1.39967
Passeriformes	Turdidae	Catharus_ustulatus	40	11	94	201	307	1.39967
Passeriformes	Turdidae	Catharus_ustulatus	40	9	97	212	290	1.39967
Passeriformes	Turdidae	Catharus_ustulatus	40	12	100	240	281	1.39967
Passeriformes	Turdidae	Catharus_ustulatus	43	21.38	62	251	281	1.39967
Passeriformes	Turdidae	Catharus_ustulatus	43	20.25	114	251	285	1.39967
Passeriformes	Turdidae	Catharus_ustulatus	43	19.69	108	248	294	1.39967
Passeriformes	Turdidae	Catharus_ustulatus	43	25.65	114	251	284	1.39967
Passeriformes	Turdidae	Catharus_ustulatus	43	27.41	64	249	280	1.39967
Passeriformes	Turdidae	Catharus_ustulatus	43	20.44	111	250	280	1.39967
Passeriformes	Turdidae	Catharus_ustulatus	43	24.67	100	251	290	1.39967
Passeriformes	Turdidae	Catharus_ustulatus	43	25.06	95	242	283	1.39967
Passeriformes	Turdidae	Catharus_ustulatus	43	22.85	95	250	285	1.39967
Passeriformes	Turdidae	Catharus_ustulatus	43	24.08	102	251	283	1.39967
Passeriformes	Turdidae	Catharus_ustulatus	43	19.62	107	248	293	1.39967
Passeriformes	Turdidae	Catharus_ustulatus	43	23.39	104	251	282	1.39967
Passeriformes	Turdidae	Catharus_fuscescens	42	-5.69	103	239	328	1.42813
Passeriformes	Turdidae	Catharus_fuscescens	42	-2.4	103	245	312	1.42813
Passeriformes	Turdidae	Catharus_fuscescens	42	2.59	99	239	306	1.42813
Passeriformes	Turdidae	Catharus_fuscescens	42	1.06	103	239	320	1.42813
Passeriformes	Turdidae	Catharus_fuscescens	42	-13.52	110	242	336	1.42813
Passeriformes	Turdidae	Catharus_fuscescens	44	-9	107	216	296	1.42813
Otidiformes	Otididae	Turdus_torquatus	34	32.0833	63	276	304	1.94645
Passeriformes	Turdidae	Turdus_torquatus	867	38.4284	86	256	310	1.94645
Passeriformes	Turdidae	Turdus_torquatus	867	41.37	70	252	297	1.94645
Passeriformes	Turdidae	Turdus_torquatus	867	28.2904	81	282	309	1.94645
Passeriformes	Mimidae	Dumetella_carolinensis	838	22.2	116	257	292	1.43616
Passeriformes	Mimidae	Dumetella_carolinensis	838	22.2	123	252	287	1.43616
Passeriformes	Mimidae	Dumetella_carolinensis	838	22.2	116	252	287	1.43616
Passeriformes	Mimidae	Dumetella_carolinensis	838	22.2	123	262	292	1.43616
Passeriformes	Sturnidae	Sturnus_philippensis	39	2.57	88	191	283	1.45939
Passeriformes	Sturnidae	Sturnus_philippensis	39	-2.15	80	192	288	1.45939
Passeriformes	Sturnidae	Sturnus_philippensis	39	8.68	81	184	284	1.45939
Passeriformes	Sturnidae	Sturnus_philippensis	39	6.96	86	188	283	1.45939
Passeriformes	Laniidae	Lanius_collurio	18	-19.02	66	207	308	1.35218
Passeriformes	Laniidae	Lanius_collurio	18	-21.66	82	218	316	1.35218
Passeriformes	Laniidae	Lanius_collurio	18	-24.3	76	231	329	1.36173
Passeriformes	Laniidae	Lanius_collurio	18	-13.5456	95	229	324	1.35218
Passeriformes	Laniidae	Lanius_collurio	18	-21.9219	93	224	317	1.36173
Passeriformes	Laniidae	Lanius_collurio	18	-53.5482	92	236	313	1.36173
Passeriformes	Laniidae	Lanius_collurio	19	-15	95	236	342	1.35218
Passeriformes	Laniidae	Lanius_collurio	19	-15	93	214	327	1.35218
Passeriformes	Laniidae	Lanius_collurio	19	-15	88	222	337	1.35218
Passeriformes	Laniidae	Lanius_collurio	19	-15	88	217	327	1.35218
Passeriformes	Laniidae	Lanius_collurio	19	-15	92	218	314	1.36173
Passeriformes	Laniidae	Lanius_collurio	19	-26	88	220	329	1.36173
Passeriformes	Laniidae	Lanius_collurio	19	-24	99	220	326	1.35218
Passeriformes	Laniidae	Lanius_collurio	635	-23.44	76	231	329	1.36173
Passeriformes	Laniidae	Lanius_collurio	635	-16.72	89	208	313	1.36173
Passeriformes	Laniidae	Lanius_collurio	635	-17.04	87	209	319	1.36173
Passeriformes	Laniidae	Lanius_collurio	635	-16.97	90	222	320	1.36173
Passeriformes	Laniidae	Lanius_collurio	635	-15.05	94	222	327	1.36173
Passeriformes	Laniidae	Lanius_collurio	635	-14.63	84	210	322	1.36173
Passeriformes	Laniidae	Lanius_collurio	635	-20.62	93	224	317	1.36173
Passeriformes	Laniidae	Lanius_collurio	635	-17.59	92	236	313	1.36173
Passeriformes	Laniidae	Lanius_collurio	635	-23.87	66	207	308	1.35218
Passeriformes	Laniidae	Lanius_collurio	635	-21.84	82	218	316	1.35218
Passeriformes	Laniidae	Lanius_collurio	635	-5.31	86	222	329	1.35218
Passeriformes	Laniidae	Lanius_collurio	635	-15.11	91	234	332	1.35218
Passeriformes	Laniidae	Lanius_collurio	635	-25	77	218	335	1.35218
Passeriformes	Laniidae	Lanius_collurio	635	-15.67	85	217	322	1.35218
Passeriformes	Laniidae	Lanius_collurio	635	-19.47	84	242	337	1.35218
Passeriformes	Laniidae	Lanius_collurio	635	-15.03	83	225	336	1.35218
Passeriformes	Laniidae	Lanius_collurio	635	-26.48	71	208	310	1.35218
Passeriformes	Laniidae	Lanius_collurio	635	-19.69	76	208	318	1.35218
Passeriformes	Laniidae	Lanius_collurio	635	-17.18	90	222	328	1.35218
Passeriformes	Laniidae	Lanius_collurio	635	-18.77	91	239	328	1.35218
Passeriformes	Laniidae	Lanius_collurio	635	-14.21	93	221	333	1.35218
Passeriformes	Laniidae	Lanius_collurio	635	-14.45	91	233	337	1.35218
Passeriformes	Vireonidae	Vireo_olivaceus	50	0.115	74	247	287	1.14613
Passeriformes	Vireonidae	Vireo_olivaceus	50	1.096	75	262	294	1.14613
Passeriformes	Vireonidae	Vireo_olivaceus	50	-4.198	78	247	287	1.14613
Passeriformes	Vireonidae	Vireo_olivaceus	50	-1.85	79	247	294	1.14613
Passeriformes	Vireonidae	Vireo_olivaceus	50	2.89	89	247	296	1.14613
Passeriformes	Vireonidae	Vireo_olivaceus	50	-0.56	90	247	288	1.14613
Passeriformes	Vireonidae	Vireo_olivaceus	50	4.031	90	247	308	1.14613
Passeriformes	Vireonidae	Vireo_olivaceus	50	6.78	91	247	296	1.14613
Passeriformes	Vireonidae	Vireo_olivaceus	50	-1.18	96	247	282	1.14613
Passeriformes	Vireonidae	Vireo_cassinii	884	26.97	88	254	263	1
Passeriformes	Vireonidae	Vireo_cassinii	884	17.27	113	241	265	1
Passeriformes	Vireonidae	Vireo_cassinii	884	14.93	105	248	285	1
Passeriformes	Vireonidae	Vireo_cassinii	884	24.44	101	237	263	1
Passeriformes	Tyrannidae	Tyrannus_tyrannus	45_1	-12	108	250	303	1.52244
Passeriformes	Tyrannidae	Tyrannus_tyrannus	45_1	-8	123	246	301	1.52244
Passeriformes	Tyrannidae	Tyrannus_tyrannus	45_1	-15	111	252	302	1.52244
Passeriformes	Tyrannidae	Tyrannus_tyrannus	45_1	-14	106	236	289	1.52244
Passeriformes	Tyrannidae	Tyrannus_tyrannus	45_1	-14	116	245	297	1.52244
Passeriformes	Tyrannidae	Tyrannus_tyrannus	45_1	-1	107	257	267	1.52244
Passeriformes	Tyrannidae	Tyrannus_tyrannus	45_1	-15	113	249	266	1.52244
Passeriformes	Tyrannidae	Tyrannus_tyrannus	45_1	-14	94	223	279	1.52244
Passeriformes	Tyrannidae	Tyrannus_forficatus	45_2	14	102	295	305	1.59106
Passeriformes	Tyrannidae	Tyrannus_verticalis	45_3	14.4407	115	198	204	1.54283
Falconiformes	Falconidae	Falco_eleonorae	826	-15.2973	99	287	310	2.53148
Falconiformes	Falconidae	Falco_eleonorae	826	-15.5676	102	294	318	2.53148
Falconiformes	Falconidae	Falco_eleonorae	826	-13.5135	101	291	314	2.53148
Falconiformes	Falconidae	Falco_eleonorae	826	-17.5135	95	290	314	2.53148
Falconiformes	Falconidae	Falco_eleonorae	826	-14.3243	94	288	319	2.53148
Falconiformes	Falconidae	Falco_eleonorae	826	-14.4324	102	294	326	2.53148
Falconiformes	Falconidae	Falco_eleonorae	826	-15.1351	100	298	323	2.53148
Falconiformes	Falconidae	Falco_eleonorae	826	-16.5946	92	288	313	2.53148
Falconiformes	Falconidae	Falco_eleonorae	826	-17.4054	92	292	318	2.53148
Falconiformes	Falconidae	Falco_eleonorae	826	-18.4324	103	295	320	2.53148
Falconiformes	Falconidae	Falco_eleonorae	826	-16.8649	100	292	317	2.53148
Falconiformes	Falconidae	Falco_eleonorae	826	-15.6216	101	293	330	2.53148
Falconiformes	Falconidae	Falco_eleonorae	826	-16.1622	91	292	319	2.53148
Falconiformes	Falconidae	Falco_eleonorae	826	-15.027	97	298	325	2.53148
Falconiformes	Falconidae	Falco_eleonorae	826	-17.7838	91	291	319	2.53148
Falconiformes	Falconidae	Falco_eleonorae	826	-16.973	98	298	321	2.53148
Falconiformes	Falconidae	Falco_eleonorae	826	-16.3784	97	292	316	2.53148
Falconiformes	Falconidae	Falco_eleonorae	826	-16.1081	96	293	317	2.53148
Falconiformes	Falconidae	Falco_eleonorae	129	-18	104	294	316	2.53148
Falconiformes	Falconidae	Falco_eleonorae	129	-16	103	296	309	2.53148
Falconiformes	Falconidae	Falco_eleonorae	713	-15.89	103	297	319	2.53148
Falconiformes	Falconidae	Falco_eleonorae	713	-12.86	98	295	312	2.53148
Falconiformes	Falconidae	Falco_eleonorae	713	-12.86	102	296	310	2.53148
Falconiformes	Falconidae	Falco_eleonorae	713	-12.86	99	297	326	2.53148
Falconiformes	Falconidae	Falco_eleonorae	713	-12.86	99	290	331	2.53148
Falconiformes	Falconidae	Falco_subbuteo	127	-10.8333	90	241	281	2.31387
Falconiformes	Falconidae	Falco_peregrinus	120	24.04	123	229	270	2.88081
Falconiformes	Falconidae	Falco_peregrinus	120	23.94	141	268	297	2.88081
Falconiformes	Falconidae	Falco_peregrinus	120	23.57	117	232	279	2.88081
Falconiformes	Falconidae	Falco_peregrinus	120	23.86	121	242	298	2.88081
Falconiformes	Falconidae	Falco_peregrinus	120	23.87	126	235	259	2.88081
Falconiformes	Falconidae	Falco_peregrinus	120	23.68	121	248	289	2.88081
Falconiformes	Falconidae	Falco_naumanni	117	10	41	267	274	2.03743
Falconiformes	Falconidae	Falco_naumanni	117	10	40	258	261	2.03743
Falconiformes	Falconidae	Falco_naumanni	117	8	43	269	272	2.03743
Falconiformes	Falconidae	Falco_naumanni	117	10	42	274	276	2.03743
Falconiformes	Falconidae	Falco_naumanni	118	16	76	264	278	1.95424
Falconiformes	Falconidae	Falco_naumanni	118	15	36	284	296	1.95424
Falconiformes	Falconidae	Falco_naumanni	118	16	59	280	295	1.95424
Falconiformes	Falconidae	Falco_naumanni	118	17	53	261	272	2.03743
Bucerotiformes	Upupidae	Upupa_epops	136	15.69	79	209	256	1.61278
Bucerotiformes	Upupidae	Upupa_epops	136	15.73	69	214	246	1.61278
Bucerotiformes	Upupidae	Upupa_epops	512	15.5932	54	223	274	1.61278
Bucerotiformes	Upupidae	Upupa_epops	512	16.5254	65	210	278	1.61278
Bucerotiformes	Upupidae	Upupa_epops	512	18.4958	87	207	286	1.61278
Piciformes	Picidae	Jynx_torquilla	113	28	75	226	275	1.53148
Coraciiformes	Coraciidae	Coracias_garrulus	513	-20	54	232	314	2.1038
Coraciiformes	Coraciidae	Coracias_garrulus	513	-20	41	203	312	2.1038
Coraciiformes	Coraciidae	Coracias_garrulus	513	-10	91	232	324	2.1038
Coraciiformes	Coraciidae	Coracias_garrulus	59	-15	64	233	318	2.1038
Coraciiformes	Coraciidae	Coracias_garrulus	514	-14	47	216	298	2.1038
Coraciiformes	Coraciidae	Coracias_garrulus	514	-18	45	212	300	2.1038
Coraciiformes	Coraciidae	Coracias_garrulus	858	-19.44	54	232	305	2.1038
Coraciiformes	Coraciidae	Coracias_garrulus	858	-16.83	69	232	310	2.1038
Coraciiformes	Coraciidae	Coracias_garrulus	858	-19.49	42	224	313	2.1038
Coraciiformes	Coraciidae	Coracias_garrulus	858	-19.64	80	251	327	2.1038
Coraciiformes	Meropidae	Merops_apiaster	853	-9.75	106	252	270	1.64345
Coraciiformes	Meropidae	Merops_apiaster	853	-4.05	93	243	274	1.64345
Coraciiformes	Meropidae	Merops_apiaster	853	17.52	86	245	262	1.64345
Coraciiformes	Meropidae	Merops_apiaster	853	-3.88	94	243	275	1.64345
Coraciiformes	Meropidae	Merops_apiaster	853	15.28	77	218	244	1.64345
Coraciiformes	Meropidae	Merops_apiaster	853	4.67	86	253	288	1.64345
Coraciiformes	Meropidae	Merops_apiaster	853	9.51	106	253	280	1.64345
Coraciiformes	Meropidae	Merops_apiaster	853	13.17	82	242	251	1.64345
Coraciiformes	Meropidae	Merops_apiaster	853	-7.6	97	255	288	1.64345
Coraciiformes	Meropidae	Merops_apiaster	853	18.62	62	241	251	1.64345
Coraciiformes	Meropidae	Merops_apiaster	853	-5.85	99	255	291	1.64345
Coraciiformes	Meropidae	Merops_apiaster	853	-7.47	97	254	291	1.64345
Coraciiformes	Meropidae	Merops_apiaster	853	16.73	84	249	270	1.64345
Coraciiformes	Meropidae	Merops_apiaster	853	14.61	71	249	262	1.64345
Coraciiformes	Meropidae	Merops_apiaster	853	14.15	76	241	252	1.64345
Coraciiformes	Meropidae	Merops_apiaster	853	-6.81	106	254	292	1.64345
Coraciiformes	Meropidae	Merops_apiaster	853	0.77	102	250	289	1.64345
Coraciiformes	Meropidae	Merops_apiaster	853	13.81	84	234	256	1.64345
Coraciiformes	Meropidae	Merops_apiaster	853	13.74	85	229	247	1.64345
Coraciiformes	Meropidae	Merops_apiaster	853	17.14	90	248	269	1.64345
Coraciiformes	Meropidae	Merops_apiaster	853	17.56	80	236	280	1.64345
Coraciiformes	Meropidae	Merops_apiaster	853	18.74	80	240	266	1.64345
Coraciiformes	Meropidae	Merops_apiaster	853	-6.06	94	244	274	1.64345
Coraciiformes	Meropidae	Merops_apiaster	853	15.59	78	232	244	1.64345
Coraciiformes	Meropidae	Merops_apiaster	853	-6.41	92	244	274	1.64345
Coraciiformes	Meropidae	Merops_apiaster	853	2.04	89	252	287	1.64345
Coraciiformes	Meropidae	Merops_apiaster	853	0.41	89	252	290	1.64345
Coraciiformes	Meropidae	Merops_apiaster	853	12.09	85	237	248	1.64345
Coraciiformes	Meropidae	Merops_apiaster	853	14.2	84	244	266	1.64345
Coraciiformes	Meropidae	Merops_apiaster	853	10.87	95	252	291	1.64345
Coraciiformes	Meropidae	Merops_apiaster	853	-9.36	102	256	286	1.64345
Coraciiformes	Meropidae	Merops_apiaster	853	-6.2	99	255	290	1.64345
Coraciiformes	Meropidae	Merops_apiaster	853	-5.41	100	255	291	1.64345
Coraciiformes	Meropidae	Merops_apiaster	853	-6.24	106	255	288	1.64345
Coraciiformes	Meropidae	Merops_apiaster	853	13.79	84	233	251	1.64345
Coraciiformes	Meropidae	Merops_apiaster	853	-3.84	97	254	294	1.64345
Coraciiformes	Meropidae	Merops_apiaster	853	3.44	107	255	290	1.64345
Coraciiformes	Meropidae	Merops_apiaster	853	-8.05	104	253	292	1.64345
Coraciiformes	Meropidae	Merops_apiaster	853	-5.69	109	254	291	1.64345
Coraciiformes	Meropidae	Merops_apiaster	853	17.1	81	239	280	1.64345
Coraciiformes	Meropidae	Merops_apiaster	853	6.82	110	252	290	1.64345
Coraciiformes	Meropidae	Merops_apiaster	853	-5.7	97	251	301	1.64345
Coraciiformes	Meropidae	Merops_apiaster	853	5.07	111	251	288	1.64345
Coraciiformes	Meropidae	Merops_apiaster	853	15.76	81	223	298	1.64345
Coraciiformes	Meropidae	Merops_apiaster	853	-18.51	108	251	264	1.64345
Coraciiformes	Meropidae	Merops_apiaster	853	-2.58	104	251	288	1.64345
Coraciiformes	Meropidae	Merops_apiaster	853	0.58	126	269	290	1.64345
Strigiformes	Strigidae	Otus_flammeolus	137	20.4	103	278	300	1.69461
Strigiformes	Strigidae	Otus_flammeolus	137	23.9	111	284	291	1.69461
Strigiformes	Strigidae	Otus_flammeolus	875	17.92	93	282	307	1.69461
Strigiformes	Strigidae	Otus_flammeolus	875	18.9429	92	274	315	1.69461
Strigiformes	Strigidae	Otus_flammeolus	875	18.9423	95	278	309	1.69461
Strigiformes	Strigidae	Otus_flammeolus	875	21.1643	91	278	324	1.69461
Strigiformes	Strigidae	Otus_scops	880	13.3751	65	254	290	1.80618
Strigiformes	Strigidae	Otus_scops	880	8.495	53	254	282	1.80618
Strigiformes	Strigidae	Otus_scops	880	13.013	77	250	286	1.80618
Strigiformes	Strigidae	Otus_scops	880	8.982	61	270	286	1.80618
Strigiformes	Strigidae	Otus_scops	880	9.712	77	274	290	1.80618
Strigiformes	Strigidae	Otus_scops	880	10.455	61	274	306	1.80618
Strigiformes	Strigidae	Bubo_scandiaca	138	64	86	235	300	3.26435
Strigiformes	Strigidae	Bubo_scandiaca	138	67	85	224	319	3.26435
Strigiformes	Strigidae	Bubo_scandiaca	138	67	86	217	326	3.26435
Accipitriformes	Accipitridae	Aquila_pomarina	689	-15	57	272	345	3.02243
Accipitriformes	Accipitridae	Aquila_pomarina	689	-19.8	52	273	358	3.07737
Accipitriformes	Accipitridae	Aquila_pomarina	709	-15	57	248	301	3.02243
Accipitriformes	Accipitridae	Aquila_clanga	726	24.7	109	272	296	3.33244
Accipitriformes	Accipitridae	Aquila_nipalensis	158	13.42	49	234	333	3.46982
Accipitriformes	Accipitridae	Aquila_nipalensis	645	32	67	287	308	3.46982
Accipitriformes	Accipitridae	Aquila_chrysaetos	215	39	67	304	343	3.61013
Accipitriformes	Accipitridae	Aquila_chrysaetos	215	42	86	289	319	3.61013
Accipitriformes	Accipitridae	Aquila_chrysaetos	215	34	70	289	319	3.61013
Accipitriformes	Accipitridae	Hieraaetus_pennatus	153	15	77	261	283	2.8293
Accipitriformes	Accipitridae	Hieraaetus_pennatus	694	11.19	83	256	282	2.92428
Accipitriformes	Accipitridae	Hieraaetus_pennatus	694	11.19	83	252	273	2.92428
Accipitriformes	Accipitridae	Accipiter_gentilis	151	39.2667	75	273	282	2.92686
Accipitriformes	Accipitridae	Accipiter_gentilis	151	34.4667	76	293	331	2.92686
Accipitriformes	Accipitridae	Accipiter_soloensis	847	-8.16667	61	245	328	2.14613
Accipitriformes	Accipitridae	Accipiter_soloensis	847	-0.116667	72	246	296	2.19866
Accipitriformes	Accipitridae	Accipiter_soloensis	866_1	-8.9	67	247	313	2.19866
Accipitriformes	Accipitridae	Accipiter_soloensis	866_1	-2.65	78	248	286	2.19866
Accipitriformes	Accipitridae	Circus_aeruginosus	813	15.219	58	250	279	2.66276
Accipitriformes	Accipitridae	Circus_aeruginosus	813	15.21	65	245	271	2.66276
Accipitriformes	Accipitridae	Circus_aeruginosus	813	14.206	52	247	277	2.66276
Accipitriformes	Accipitridae	Circus_aeruginosus	813	6.779	53	244	273	2.66276
Accipitriformes	Accipitridae	Circus_aeruginosus	813	13.1	52	240	265	2.66276
Accipitriformes	Accipitridae	Circus_aeruginosus	813	12.011	76	262	287	2.80618
Accipitriformes	Accipitridae	Circus_aeruginosus	813	10.473	96	255	291	2.80618
Accipitriformes	Accipitridae	Circus_aeruginosus	813	17.259	77	250	297	2.66276
Accipitriformes	Accipitridae	Circus_aeruginosus	222	14.8	68	248	277	2.80618
Accipitriformes	Accipitridae	Circus_aeruginosus	222	14.8	60	251	274	2.80618
Accipitriformes	Accipitridae	Circus_aeruginosus	222	14.8	70	254	308	2.80618
Accipitriformes	Accipitridae	Circus_aeruginosus	222	11.9	77	269	297	2.80618
Accipitriformes	Accipitridae	Circus_aeruginosus	222	13.6	65	267	287	2.66276
Accipitriformes	Accipitridae	Circus_aeruginosus	222	8.8	73	262	294	2.66276
Accipitriformes	Accipitridae	Circus_aeruginosus	222	12.3	76	250	297	2.66276
Accipitriformes	Accipitridae	Circus_pygargus	212	14	89	241	273	2.43616
Accipitriformes	Accipitridae	Circus_pygargus	212	15	95	237	271	2.43616
Accipitriformes	Accipitridae	Circus_pygargus	212	13	95	239	266	2.43616
Accipitriformes	Accipitridae	Circus_pygargus	213	15	73	230	251	2.35603
Accipitriformes	Accipitridae	Circus_pygargus	213	15	86	251	276	2.50379
Accipitriformes	Accipitridae	Circus_pygargus	213	15	73	237	251	2.50379
Accipitriformes	Accipitridae	Circus_pygargus	213	15	76	234	250	2.35603
Accipitriformes	Accipitridae	Circus_pygargus	213	15	73	211	225	2.35603
Accipitriformes	Accipitridae	Circus_macrourus	205	14.5	75	212	313	2.60423
Accipitriformes	Accipitridae	Circus_macrourus	205	9.4	82	215	320	2.60423
Accipitriformes	Accipitridae	Circus_macrourus	205	7.266	82	200	302	2.60423
Accipitriformes	Accipitridae	Buteo_jamaicensis	150	24	71	277	320	3.01199
Accipitriformes	Accipitridae	Buteo_jamaicensis	150	24	62	277	326	3.01199
Accipitriformes	Accipitridae	Buteo_jamaicensis	150	24	85	280	317	3.08778
Accipitriformes	Accipitridae	Buteo_jamaicensis	150	24	81	272	278	3.08778
Accipitriformes	Accipitridae	Buteo_jamaicensis	150	24	65	286	294	3.01199
Accipitriformes	Accipitridae	Buteo_jamaicensis	150	24	76	283	294	3.08778
Accipitriformes	Accipitridae	Buteo_jamaicensis	150	24	78	286	299	3.01199
Accipitriformes	Accipitridae	Buteo_jamaicensis	150	24	83	302	331	3.01199
Accipitriformes	Accipitridae	Buteo_buteo	206	55.6667	72	267	273	2.68664
Accipitriformes	Accipitridae	Buteo_buteo	206	55.6667	81	272	275	2.68664
Accipitriformes	Accipitridae	Buteo_buteo	206	55.3333	77	283	292	2.68664
Accipitriformes	Accipitridae	Buteo_buteo	206	51	86	266	329	2.63043
Accipitriformes	Accipitridae	Buteo_lagopus	617	34	78	265	285	2.83979
Accipitriformes	Accipitridae	Buteo_lagopus	617	34	77	255	289	2.83979
Accipitriformes	Accipitridae	Buteo_regalis	657	37	62	204	293	3.09307
Accipitriformes	Accipitridae	Buteo_regalis	657	30.8	51	202	321	3.09307
Accipitriformes	Accipitridae	Buteo_regalis	657	25	72	213	300	3.09307
Accipitriformes	Accipitridae	Buteo_regalis	657	46	59	202	302	3.09307
Accipitriformes	Accipitridae	Buteo_regalis	657	42.1	66	223	269	3.09307
Accipitriformes	Accipitridae	Buteo_regalis	657	42.1	66	235	269	3.09307
Accipitriformes	Accipitridae	Buteo_swainsoni	214	-33.5	74	272	332	2.91116
Accipitriformes	Accipitridae	Buteo_swainsoni	214	-33.5	62	265	335	2.91116
Accipitriformes	Accipitridae	Buteo_swainsoni	214	-33.5	64	252	335	2.97174
Accipitriformes	Accipitridae	Buteo_swainsoni	214	-33.5	56	271	323	2.97174
Accipitriformes	Accipitridae	Buteo_swainsoni	214	-33.5	55	263	331	2.97174
Accipitriformes	Accipitridae	Buteo_swainsoni	214	-33.5	57	252	339	2.97174
Accipitriformes	Accipitridae	Buteo_swainsoni	214	-33.5	67	267	336	2.91116
Accipitriformes	Accipitridae	Buteo_swainsoni	214	-33.5	59	269	322	2.97174
Accipitriformes	Accipitridae	Buteo_swainsoni	214	-33.5	65	250	341	2.91116
Accipitriformes	Accipitridae	Buteo_platypterus	152	-10.88	68	256	415	2.6902
Accipitriformes	Accipitridae	Buteo_platypterus	809	-10.7	-23	242	329	2.6902
Accipitriformes	Accipitridae	Buteo_platypterus	809	-12.8	37	215	330	2.6902
Accipitriformes	Accipitridae	Buteo_platypterus	809	-12.3	22	235	329	2.6902
Accipitriformes	Accipitridae	Buteo_platypterus	809	-5.36667	-8	254	305	2.6902
Accipitriformes	Accipitridae	Buteo_platypterus	809	-13.2667	32	213	368	2.6902
Accipitriformes	Accipitridae	Buteo_platypterus	809	-13.25	59	214	315	2.6902
Accipitriformes	Accipitridae	Buteo_platypterus	809	-13.6167	48	244	338	2.6902
Accipitriformes	Accipitridae	Buteo_platypterus	809	-6.41667	57	208	305	2.6902
Accipitriformes	Accipitridae	Buteo_platypterus	809	-6.18333	57	205	340	2.6902
Accipitriformes	Accipitridae	Buteo_platypterus	809	-6.18333	31	255	322	2.6902
Accipitriformes	Accipitridae	Buteo_platypterus	809	-12.85	28	253	322	2.6902
Accipitriformes	Accipitridae	Buteo_platypterus	809	4.28333	82	252	361	2.6902
Accipitriformes	Accipitridae	Haliaeetus_leucocephalus	696	45	45	289	347	3.56074
Accipitriformes	Accipitridae	Haliaeetus_leucocephalus	696	41	64	268	344	3.56074
Accipitriformes	Accipitridae	Haliaeetus_leucocephalus	696	41	81	308	348	3.56074
Accipitriformes	Accipitridae	Haliaeetus_leucocephalus	696	45	42	258	324	3.66567
Accipitriformes	Accipitridae	Haliaeetus_leucocephalus	696	45	21	329	371	3.56074
Accipitriformes	Accipitridae	Haliaeetus_leucocephalus	696	41	70	313	335	3.66567
Accipitriformes	Accipitridae	Milvus_migrans	872	11.5581	62	207	255	2.5563
Accipitriformes	Accipitridae	Milvus_migrans	872	11.9892	62	196	259	2.5563
Accipitriformes	Accipitridae	Milvus_migrans	821	28.59	104	243	270	2.5563
Accipitriformes	Accipitridae	Milvus_milvus	678	41.77	57	280	297	2.90417
Accipitriformes	Accipitridae	Milvus_milvus	678	41.15	49	285	312	3.0569
Accipitriformes	Accipitridae	Milvus_milvus	678	41.26	56	283	297	3.0569
Accipitriformes	Accipitridae	Milvus_milvus	836	39.91	52	328	349	3.0569
Accipitriformes	Accipitridae	Milvus_milvus	836	39.91	47	308	318	3.0569
Accipitriformes	Accipitridae	Milvus_milvus	836	39.91	53	334	365	3.0569
Accipitriformes	Accipitridae	Milvus_milvus	836	42.85	60	252	301	2.98722
Accipitriformes	Accipitridae	Milvus_milvus	836	42.85	46	260	317	2.98722
Accipitriformes	Accipitridae	Milvus_milvus	836	41.6	75	275	321	2.90417
Accipitriformes	Accipitridae	Milvus_milvus	836	39.91	70	285	295	2.98722
Accipitriformes	Accipitridae	Milvus_milvus	836	39.91	50	304	311	2.98722
Accipitriformes	Accipitridae	Milvus_milvus	836	39.91	48	320	329	2.98722
Accipitriformes	Accipitridae	Milvus_milvus	836	39.91	33	316	326	2.98722
Accipitriformes	Accipitridae	Milvus_milvus	836	39.91	72	286	305	2.98722
Accipitriformes	Accipitridae	Milvus_milvus	836	42.85	72	296	321	2.98722
Accipitriformes	Accipitridae	Milvus_milvus	836	39.47	106	313	341	2.98722
Accipitriformes	Accipitridae	Milvus_milvus	836	39.91	67	252	308	2.98722
Accipitriformes	Accipitridae	Milvus_milvus	836	42.34	103	273	305	2.98722
Accipitriformes	Accipitridae	Milvus_milvus	836	39.91	37	300	331	2.98722
Accipitriformes	Accipitridae	Milvus_milvus	836	39.91	38	305	317	2.98722
Accipitriformes	Accipitridae	Milvus_milvus	836	42.85	59	335	339	2.98722
Accipitriformes	Accipitridae	Milvus_milvus	836	42.85	60	298	320	2.98722
Accipitriformes	Accipitridae	Milvus_milvus	836	39.91	55	279	305	2.98722
Accipitriformes	Accipitridae	Milvus_milvus	836	39.91	87	301	329	2.98722
Accipitriformes	Accipitridae	Milvus_milvus	836	39.91	70	293	315	2.98722
Accipitriformes	Accipitridae	Milvus_milvus	836	39.91	74	233	308	2.98722
Accipitriformes	Accipitridae	Milvus_milvus	836	39.91	74	319	337	2.98722
Accipitriformes	Accipitridae	Pernis_ptilorhyncus	207	5.6	66	265	327	2.99388
Accipitriformes	Accipitridae	Pernis_ptilorhyncus	207	-7.5	53	261	312	2.97772
Accipitriformes	Accipitridae	Pernis_ptilorhyncus	207	4	65	257	315	2.99388
Accipitriformes	Accipitridae	Pernis_ptilorhyncus	207	3	75	267	313	2.99388
Accipitriformes	Accipitridae	Pernis_ptilorhyncus	207	5	-24	261	310	2.97772
Accipitriformes	Accipitridae	Pernis_ptilorhyncus	207	-4	58	259	313	2.97772
Accipitriformes	Accipitridae	Pernis_apivorus	149	-8	53	262	313	2.79588
Accipitriformes	Accipitridae	Pernis_apivorus	149	8	67	265	332	2.70757
Accipitriformes	Accipitridae	Neophron_percnopterus	148	16	61	251	267	3.26221
Accipitriformes	Accipitridae	Neophron_percnopterus	148	16	54	246	256	3.26221
Accipitriformes	Accipitridae	Neophron_percnopterus	148	16	49	263	276	3.26221
Accipitriformes	Accipitridae	Neophron_percnopterus	201	17	58	250	262	3.26221
Accipitriformes	Accipitridae	Neophron_percnopterus	201	15	58	251	266	3.26221
Accipitriformes	Accipitridae	Neophron_percnopterus	201	15	47	254	270	3.26221
Accipitriformes	Accipitridae	Neophron_percnopterus	201	17	53	247	260	3.26221
Accipitriformes	Accipitridae	Neophron_percnopterus	201	17	57	229	242	3.26221
Accipitriformes	Accipitridae	Neophron_percnopterus	636	14.07	57	251	265	3.26221
Accipitriformes	Accipitridae	Neophron_percnopterus	636	13.16	67	254	275	3.26221
Accipitriformes	Accipitridae	Neophron_percnopterus	636	10.75	53	261	277	3.26221
Accipitriformes	Accipitridae	Neophron_percnopterus	644	14	78	251	274	3.26221
Accipitriformes	Pandionidae	Pandion_haliaetus	862	10	87	183	301	3.09691
Accipitriformes	Pandionidae	Pandion_haliaetus	666	36.4	44	267	277	3.09691
Accipitriformes	Pandionidae	Pandion_haliaetus	666	36.4	47	256	258	3.09691
Accipitriformes	Pandionidae	Pandion_haliaetus	666	36.4	37	175	176	3.08636
Accipitriformes	Pandionidae	Pandion_haliaetus	666	36.4	50	222	227	3.09691
Accipitriformes	Pandionidae	Pandion_haliaetus	666	36.4	64	229	236	3.09691
Accipitriformes	Pandionidae	Pandion_haliaetus	666	36.4	52	228	342	3.09691
Accipitriformes	Pandionidae	Pandion_haliaetus	666	36.4	46	229	234	3.09691
Accipitriformes	Pandionidae	Pandion_haliaetus	666	36.4	45	236	241	3.09691
Accipitriformes	Pandionidae	Pandion_haliaetus	666	36.4	84	254	321	3.08636
Accipitriformes	Pandionidae	Pandion_haliaetus	156	13	61	225	263	3.09691
Accipitriformes	Pandionidae	Pandion_haliaetus	156	13	63	227	278	3.09691
Accipitriformes	Pandionidae	Pandion_haliaetus	156	13	61	225	262	3.09691
Accipitriformes	Pandionidae	Pandion_haliaetus	156	13	54	226	276	3.09691
Accipitriformes	Pandionidae	Pandion_haliaetus	156	13	56	222	279	3.09691
Accipitriformes	Pandionidae	Pandion_haliaetus	156	0	66	218	256	3.09691
Accipitriformes	Pandionidae	Pandion_haliaetus	156	0	75	215	254	3.09691
Accipitriformes	Pandionidae	Pandion_haliaetus	156	8	69	230	289	3.09691
Accipitriformes	Pandionidae	Pandion_haliaetus	156	-15	78	260	298	3.08636
Accipitriformes	Pandionidae	Pandion_haliaetus	163	20	80	244	281	3.08636
Accipitriformes	Pandionidae	Pandion_haliaetus	163	20	79	241	261	3.08636
Accipitriformes	Pandionidae	Pandion_haliaetus	163	20	105	284	306	3.08636
Accipitriformes	Pandionidae	Pandion_haliaetus	163	20	96	281	294	3.08636
Accipitriformes	Pandionidae	Pandion_haliaetus	163	20	104	261	269	3.09691
Accipitriformes	Pandionidae	Pandion_haliaetus	161	12.6563	78	228	259	3.09691
Accipitriformes	Pandionidae	Pandion_haliaetus	161	13.7267	89	235	271	3.09691
Accipitriformes	Pandionidae	Pandion_haliaetus	161	12.0124	85	210	260	3.09691
Accipitriformes	Pandionidae	Pandion_haliaetus	161	11.0972	84	248	261	3.08636
Accipitriformes	Pandionidae	Pandion_haliaetus	161	11.6839	88	255	309	3.08636
Accipitriformes	Pandionidae	Pandion_haliaetus	161	11.6839	85	253	286	3.08636
Accipitriformes	Pandionidae	Pandion_haliaetus	161	11.6839	83	243	280	3.08636
Accipitriformes	Pandionidae	Pandion_haliaetus	161	12.8302	102	246	291	3.08636
Accipitriformes	Pandionidae	Pandion_haliaetus	161	9.21875	93	260	302	3.08636
Accipitriformes	Pandionidae	Pandion_haliaetus	161	9.21875	88	253	302	3.08636
Accipitriformes	Cathartidae	Cathartes_aura	218	21.6	71	257	326	3.15534
Accipitriformes	Cathartidae	Cathartes_aura	218	32.5	66	290	334	3.30233
Accipitriformes	Cathartidae	Cathartes_aura	218	8.6	81	273	333	3.15534
Charadriiformes	Charadriidae	Pluvialis_apricaria	75	38.123	64	222	336	2.21748
Charadriiformes	Charadriidae	Pluvialis_apricaria	75	49.858	92	216	340	2.21748
Charadriiformes	Charadriidae	Pluvialis_apricaria	75	35.9464	67	209	310	2.21748
Charadriiformes	Charadriidae	Pluvialis_apricaria	75	33.959	73	223	310	2.21748
Charadriiformes	Charadriidae	Pluvialis_fulva	78	-10.45	107	223	239	2.07188
Charadriiformes	Charadriidae	Pluvialis_fulva	78	-17.7	107	242	255	2.07188
Charadriiformes	Charadriidae	Pluvialis_fulva	78	0.07	107	242	272	2.07188
Charadriiformes	Charadriidae	Pluvialis_fulva	78	7.12	107	242	247	2.07188
Charadriiformes	Charadriidae	Pluvialis_fulva	78	-25.2	89	242	252	2.07188
Charadriiformes	Charadriidae	Pluvialis_fulva	78	15.17	117	223	244	2.07188
Charadriiformes	Charadriidae	Pluvialis_fulva	78	-14.3	107	242	257	2.07188
Charadriiformes	Charadriidae	Pluvialis_fulva	101	-15.37	105	237	247	2.07188
Charadriiformes	Charadriidae	Pluvialis_fulva	101	-7.48	105	218	247	2.07918
Charadriiformes	Charadriidae	Pluvialis_fulva	101	-17.74	114	210	221	2.07188
Charadriiformes	Charadriidae	Pluvialis_fulva	654	9.4	104	216	251	2.07918
Charadriiformes	Charadriidae	Pluvialis_fulva	654	14.2	92	219	241	2.07918
Charadriiformes	Charadriidae	Pluvialis_fulva	654	10	92	219	256	2.07918
Charadriiformes	Charadriidae	Pluvialis_fulva	654	7.1	110	219	247	2.07918
Charadriiformes	Charadriidae	Pluvialis_squatarola	601	48.25	89	180	336	2.29003
Charadriiformes	Haematopodidae	Haematopus_bachmani	79	52	81	275	282	2.74429
Charadriiformes	Haematopodidae	Haematopus_bachmani	79	53	92	251	257	2.74429
Charadriiformes	Charadriidae	Charadrius_dubius	81	25	88	233	258	1.51851
Charadriiformes	Charadriidae	Charadrius_dubius	81	25	88	198	224	1.51851
Charadriiformes	Charadriidae	Charadrius_dubius	81	17	77	195	326	1.51851
Charadriiformes	Charadriidae	Charadrius_hiaticula	100	6	114	224	260	1.76042
Charadriiformes	Charadriidae	Charadrius_hiaticula	100	6	113	213	248	1.76042
Charadriiformes	Charadriidae	Charadrius_hiaticula	100	6	117	220	257	1.76042
Charadriiformes	Charadriidae	Charadrius_hiaticula	100	6	106	218	265	1.74351
Charadriiformes	Charadriidae	Charadrius_hiaticula	100	4	104	212	279	1.74351
Charadriiformes	Charadriidae	Charadrius_hiaticula	630	36.9397	66	213	220	1.76042
Charadriiformes	Charadriidae	Charadrius_hiaticula	630	36.72	46	218	226	1.76042
Charadriiformes	Charadriidae	Charadrius_hiaticula	630	38.0344	70	213	220	1.76042
Charadriiformes	Charadriidae	Charadrius_hiaticula	630	46.8568	66	212	216	1.74351
Charadriiformes	Charadriidae	Charadrius_hiaticula	630	38.7426	85	207	221	1.74351
Charadriiformes	Charadriidae	Charadrius_hiaticula	630	51.6065	48	195	219	1.76042
Charadriiformes	Charadriidae	Charadrius_hiaticula	630	46.7501	66	202	216	1.74351
Charadriiformes	Charadriidae	Charadrius_hiaticula	630	37.65	69	216	228	1.76042
Charadriiformes	Charadriidae	Charadrius_hiaticula	630	46.9457	66	202	209	1.74351
Charadriiformes	Charadriidae	Charadrius_hiaticula	630	40.0397	58	209	222	1.76042
Charadriiformes	Charadriidae	Charadrius_hiaticula	630	40.577	54	213	221	1.76042
Charadriiformes	Charadriidae	Charadrius_hiaticula	630	47.8466	65	213	219	1.74351
Charadriiformes	Charadriidae	Charadrius_hiaticula	630	38.1092	60	216	231	1.76042
Charadriiformes	Charadriidae	Charadrius_hiaticula	630	48.2996	69	201	202	1.74351
Charadriiformes	Charadriidae	Charadrius_hiaticula	630	33.8314	65	206	218	1.76042
Charadriiformes	Charadriidae	Charadrius_hiaticula	630	47.0112	64	208	210	1.74351
Charadriiformes	Charadriidae	Charadrius_hiaticula	630	48.4209	67	207	215	1.74351
Charadriiformes	Charadriidae	Charadrius_hiaticula	630	36.38	49	213	229	1.76042
Charadriiformes	Charadriidae	Charadrius_hiaticula	630	51.6488	62	207	214	1.74351
Charadriiformes	Charadriidae	Charadrius_hiaticula	630	47.1356	58	208	223	1.76042
Charadriiformes	Charadriidae	Charadrius_hiaticula	630	39.9482	45	212	222	1.76042
Charadriiformes	Charadriidae	Charadrius_hiaticula	630	36.6088	57	206	229	1.74351
Charadriiformes	Charadriidae	Charadrius_hiaticula	630	39.417	64	213	223	1.76042
Charadriiformes	Charadriidae	Charadrius_hiaticula	632	16.25	101	223	278	1.74351
Charadriiformes	Charadriidae	Charadrius_hiaticula	632	16.25	114	218	269	1.76042
Charadriiformes	Charadriidae	Charadrius_hiaticula	632	16.25	122	223	251	1.76042
Charadriiformes	Charadriidae	Charadrius_hiaticula	632	16.25	55	218	301	1.74351
Charadriiformes	Charadriidae	Charadrius_hiaticula	632	16.25	102	219	268	1.76042
Charadriiformes	Charadriidae	Charadrius_hiaticula	632	16.25	107	218	245	1.74351
Charadriiformes	Charadriidae	Charadrius_hiaticula	632	16.25	114	219	244	1.76042
Charadriiformes	Charadriidae	Charadrius_hiaticula	632	16.25	112	219	244	1.74351
Charadriiformes	Charadriidae	Charadrius_hiaticula	632	16.25	127	213	262	1.76042
Charadriiformes	Charadriidae	Charadrius_hiaticula	632	16.25	101	221	241	1.76042
Charadriiformes	Charadriidae	Charadrius_hiaticula	632	16.25	128	220	247	1.76042
Charadriiformes	Charadriidae	Charadrius_hiaticula	632	16.25	92	215	248	1.76042
Charadriiformes	Charadriidae	Charadrius_hiaticula	632	16.25	105	217	241	1.74351
Charadriiformes	Charadriidae	Charadrius_hiaticula	632	16.25	105	215	249	1.74351
Charadriiformes	Charadriidae	Charadrius_hiaticula	632	16.25	108	214	238	1.74351
Charadriiformes	Charadriidae	Charadrius_hiaticula	674	30.4	105	209	258	1.76042
Charadriiformes	Charadriidae	Charadrius_hiaticula	674	25.3	109	208	243	1.76042
Charadriiformes	Charadriidae	Charadrius_hiaticula	674	31.3	106	211	256	1.76042
Charadriiformes	Charadriidae	Charadrius_hiaticula	674	2.5	116	215	280	1.76042
Charadriiformes	Charadriidae	Vanellus_vanellus	97	47	42	348	351	2.14613
Charadriiformes	Charadriidae	Vanellus_vanellus	97	41	45	350	353	2.25527
Charadriiformes	Charadriidae	Vanellus_vanellus	97	42	51	351	352	2.25527
Charadriiformes	Charadriidae	Vanellus_vanellus	97	43	52	349	350	2.25527
Charadriiformes	Charadriidae	Vanellus_vanellus	97	50	53	349	351	2.25527
Charadriiformes	Charadriidae	Vanellus_vanellus	97	50	51	349	353	2.25527
Charadriiformes	Charadriidae	Vanellus_vanellus	97	48	59	338	346	2.25527
Charadriiformes	Charadriidae	Vanellus_vanellus	97	36	57	296	302	2.25527
Charadriiformes	Charadriidae	Vanellus_vanellus	97	33	51	327	359	2.25527
Charadriiformes	Charadriidae	Vanellus_gregarius	835	17.49	62	245	311	2.32736
Charadriiformes	Charadriidae	Vanellus_gregarius	835	27	66	247	321	2.32736
Charadriiformes	Charadriidae	Charadrius_leschenaultii	710_1	-17.96	95	186	223	1.79934
Charadriiformes	Charadriidae	Charadrius_leschenaultii	710_1	-17.96	97	192	245	1.79934
Charadriiformes	Charadriidae	Charadrius_leschenaultii	710_1	-17.96	109	187	220	1.79934
Charadriiformes	Charadriidae	Charadrius_leschenaultii	710_1	-17.96	103	177	220	1.79934
Charadriiformes	Charadriidae	Charadrius_montanus	96	32	80	195	297	1.97818
Charadriiformes	Scolopacidae	Limosa_fedoa	87	27.7	111	192	260	2.50311
Charadriiformes	Scolopacidae	Limosa_fedoa	717	29	138	220	238	2.54654
Charadriiformes	Scolopacidae	Limosa_fedoa	717	31.29	112	172	174	2.45484
Charadriiformes	Scolopacidae	Limosa_fedoa	515	37.8113	124	200	205	2.50311
Charadriiformes	Scolopacidae	Limosa_fedoa	515	37.8113	120	190	192	2.50311
Charadriiformes	Scolopacidae	Limosa_fedoa	515	37.8113	121	201	216	2.50311
Charadriiformes	Scolopacidae	Limosa_fedoa	515	37.8113	115	205	208	2.50311
Charadriiformes	Scolopacidae	Limosa_fedoa	515	37.8113	111	207	214	2.50311
Charadriiformes	Scolopacidae	Limosa_fedoa	515	37.8113	110	217	230	2.50311
Charadriiformes	Scolopacidae	Limosa_limosa	607	37.22	112	237	239	2.47276
Charadriiformes	Scolopacidae	Limosa_limosa	608	15.415	69	172	267	2.37107
Charadriiformes	Scolopacidae	Limosa_limosa	608	15.1621	67	156	222	2.37107
Charadriiformes	Scolopacidae	Limosa_limosa	608	15.5443	31	142	187	2.37107
Charadriiformes	Scolopacidae	Limosa_limosa	608	15.2756	46	139	192	2.37107
Charadriiformes	Scolopacidae	Limosa_lapponica	88	-40	83	261	277	2.38917
Charadriiformes	Scolopacidae	Limosa_lapponica	88	-20	101	172	254	2.46538
Charadriiformes	Scolopacidae	Limosa_lapponica	865	13.9	100	178	246	2.44716
Charadriiformes	Scolopacidae	Limosa_lapponica	865	13.1449	77	173	271	2.44716
Charadriiformes	Scolopacidae	Limosa_lapponica	865	13.1449	76	176	313	2.44716
Charadriiformes	Scolopacidae	Limosa_lapponica	865	14.0109	83	179	292	2.44716
Charadriiformes	Scolopacidae	Limosa_lapponica	865	13.9	76	176	311	2.44716
Charadriiformes	Scolopacidae	Limosa_lapponica	865	13.9	82	209	299	2.44716
Charadriiformes	Scolopacidae	Limosa_lapponica	865	13.464	88	208	242	2.44716
Charadriiformes	Scolopacidae	Limosa_lapponica	865	13.9	79	178	262	2.44716
Charadriiformes	Scolopacidae	Limosa_lapponica	865	13.9	92	174	307	2.44716
Charadriiformes	Scolopacidae	Limosa_lapponica	865	8.4	106	199	242	2.44716
Charadriiformes	Scolopacidae	Limosa_lapponica	865	8.4	108	172	200	2.44716
Charadriiformes	Scolopacidae	Limosa_lapponica	865	15.1504	114	182	248	2.44716
Charadriiformes	Scolopacidae	Calidris_tenuirostris	76	-17.9	92	192	237	2.0607
Charadriiformes	Scolopacidae	Calidris_tenuirostris	76	-17.9	91	178	246	2.0607
Charadriiformes	Scolopacidae	Calidris_tenuirostris	76	-17.9	86	188	237	2.0607
Charadriiformes	Scolopacidae	Calidris_tenuirostris	76	-17.9	111	184	246	2.0607
Charadriiformes	Scolopacidae	Calidris_tenuirostris	76	-17.9	91	202	247	2.0607
Charadriiformes	Scolopacidae	Calidris_tenuirostris	76	-17.9	150	196	249	2.0607
Charadriiformes	Scolopacidae	Calidris_tenuirostris	76	-17.9	85	181	235	2.0607
Charadriiformes	Scolopacidae	Calidris_canutus	90	-40	91	230	283	2.00432
Charadriiformes	Scolopacidae	Calidris_canutus	90	-5	138	225	265	2.00432
Charadriiformes	Scolopacidae	Calidris_canutus	102	-36	86	212	309	2
Charadriiformes	Scolopacidae	Calidris_canutus	102	-13	82	204	272	2
Charadriiformes	Scolopacidae	Calidris_canutus	104	38	117	203	318	2.00432
Charadriiformes	Scolopacidae	Calidris_canutus	104	33	144	197	310	2.00432
Charadriiformes	Scolopacidae	Calidris_canutus	104	20.4	87	200	322	2.00432
Charadriiformes	Scolopacidae	Calidris_canutus	104	35	135	213	311	2.00432
Charadriiformes	Scolopacidae	Calidris_canutus	104	28	132	203	312	2.00432
Charadriiformes	Scolopacidae	Calidris_canutus	104	21	80	205	311	2.00432
Charadriiformes	Scolopacidae	Calidris_canutus	825	52.9	138	194	197	2
Charadriiformes	Scolopacidae	Calidris_canutus	825	52.9	131	210	226	2
Charadriiformes	Scolopacidae	Calidris_canutus	827	-18.4375	124	199	246	2
Charadriiformes	Scolopacidae	Calidris_canutus	827	-18.4375	144	215	299	2
Charadriiformes	Scolopacidae	Calidris_canutus	827	-18.4375	124	208	255	2
Charadriiformes	Scolopacidae	Calidris_canutus	827	-18.4375	124	211	276	2
Charadriiformes	Scolopacidae	Tryngites_subruficollis	107	-31	103	201	292	1.66276
Charadriiformes	Scolopacidae	Tryngites_subruficollis	107	-37	103	213	287	1.66276
Charadriiformes	Scolopacidae	Tryngites_subruficollis	107	-38	96	210	265	1.66276
Charadriiformes	Scolopacidae	Calidris_temminckii	77	12	109	199	234	1.16732
Charadriiformes	Scolopacidae	Calidris_ruficollis	109	-37	111	224	301	1.34635
Charadriiformes	Scolopacidae	Calidris_ruficollis	834	6.82635	93	196	255	1.3483
Charadriiformes	Scolopacidae	Calidris_alba	93	-37.9	117	198	265	1.6721
Charadriiformes	Scolopacidae	Calidris_alba	93	-38	119	205	296	1.6721
Charadriiformes	Scolopacidae	Calidris_alba	93	-38	120	216	280	1.6721
Charadriiformes	Scolopacidae	Calidris_alba	93	-38	121	196	288	1.6721
Charadriiformes	Scolopacidae	Calidris_alba	93	-38	122	193	263	1.6721
Charadriiformes	Scolopacidae	Calidris_alba	93	-38	124	233	332	1.6721
Charadriiformes	Scolopacidae	Calidris_alba	93	-38	128	207	275	1.6721
Charadriiformes	Scolopacidae	Calidris_alba	93	-38	126	208	271	1.6721
Charadriiformes	Scolopacidae	Calidris_alba	93	-38	115	199	292	1.6721
Charadriiformes	Scolopacidae	Calidris_alba	93	-38	119	197	292	1.6721
Charadriiformes	Scolopacidae	Calidris_alba	93	-38	119	200	294	1.6721
Charadriiformes	Scolopacidae	Calidris_alba	93	-38	121	196	307	1.6721
Charadriiformes	Scolopacidae	Calidris_alba	93	-38	119	198	263	1.6721
Charadriiformes	Scolopacidae	Calidris_alba	637	19.8775	91	222	274	1.6721
Charadriiformes	Scolopacidae	Calidris_alba	637	19.8775	90	222	274	1.6721
Charadriiformes	Scolopacidae	Calidris_alba	637	19.8775	91	222	274	1.6721
Charadriiformes	Scolopacidae	Calidris_alba	637	19.8775	91	222	274	1.6721
Charadriiformes	Scolopacidae	Calidris_alba	637	-22.7122	91	222	274	1.6721
Charadriiformes	Scolopacidae	Calidris_alba	637	-22.7122	90	222	274	1.6721
Charadriiformes	Scolopacidae	Calidris_alba	710_3	-37	123	204	282	1.6721
Charadriiformes	Scolopacidae	Calidris_pusilla	99	-2.76923	110	192	304	1.43933
Charadriiformes	Scolopacidae	Calidris_pusilla	99	5.69231	110	192	304	1.43933
Charadriiformes	Scolopacidae	Calidris_pusilla	99	-0.615383	110	192	304	1.43933
Charadriiformes	Scolopacidae	Calidris_pusilla	99	9.17949	110	192	304	1.43933
Charadriiformes	Scolopacidae	Calidris_pusilla	99	7.87319	110	192	304	1.43933
Charadriiformes	Scolopacidae	Calidris_pusilla	99	4.90798	110	192	304	1.43933
Charadriiformes	Scolopacidae	Calidris_pusilla	99	1.73333	111	192	304	1.43933
Charadriiformes	Scolopacidae	Calidris_maritima	91	55	154	313	317	1.76343
Charadriiformes	Scolopacidae	Calidris_maritima	91	54	152	306	310	1.76343
Charadriiformes	Scolopacidae	Calidris_maritima	91	55	153	294	351	1.76343
Charadriiformes	Scolopacidae	Calidris_maritima	91	55	139	309	312	1.76343
Charadriiformes	Scolopacidae	Calidris_maritima	91	55	122	310	313	1.76343
Charadriiformes	Scolopacidae	Calidris_maritima	91	55	126	313	316	1.76343
Charadriiformes	Scolopacidae	Calidris_alpina	108	29	85	224	288	1.76005
Charadriiformes	Scolopacidae	Calidris_alpina	108	28	104	230	299	1.76005
Charadriiformes	Scolopacidae	Calidris_alpina	233	20	81	171	208	1.69548
Charadriiformes	Scolopacidae	Calidris_alpina	233	20	77	178	208	1.64542
Charadriiformes	Scolopacidae	Arenaria_interpres	710_4	-39.81	109	210	283	2.1271
Charadriiformes	Scolopacidae	Arenaria_interpres	710_4	-39.81	112	209	285	2.13988
Charadriiformes	Scolopacidae	Arenaria_interpres	710_4	-39.81	104	204	270	2.1271
Charadriiformes	Scolopacidae	Arenaria_interpres	710_4	-39.81	102	204	274	2.1271
Charadriiformes	Scolopacidae	Arenaria_interpres	710_4	-39.81	116	211	275	2.13988
Charadriiformes	Scolopacidae	Arenaria_interpres	710_4	-39.81	113	210	289	2.1271
Charadriiformes	Scolopacidae	Arenaria_interpres	710_4	-39.81	114	231	291	2.1271
Charadriiformes	Scolopacidae	Arenaria_interpres	710_4	-39.81	114	204	269	2.1271
Charadriiformes	Scolopacidae	Arenaria_interpres	314	-34	108	204	296	2.1271
Charadriiformes	Scolopacidae	Arenaria_interpres	314	-34	113	221	301	2.1271
Charadriiformes	Scolopacidae	Gallinago_media	80	-1	108	229	253	2.1959
Charadriiformes	Scolopacidae	Gallinago_media	615	-1	113	235	257	2.1959
Charadriiformes	Scolopacidae	Gallinago_media	615	-1	94	235	280	2.1959
Charadriiformes	Scolopacidae	Gallinago_media	615	-1	115	224	255	2.1959
Charadriiformes	Scolopacidae	Scolopax_minor	840	32.49	53	307	340	2.29557
Charadriiformes	Scolopacidae	Scolopax_rusticola	811	42.87	85	256	332	2.35698
Charadriiformes	Scolopacidae	Scolopax_rusticola	803	52.24	86	284	315	2.35698
Charadriiformes	Scolopacidae	Phalaropus_lobatus	84	13.83	79	196	246	1.53782
Charadriiformes	Scolopacidae	Phalaropus_lobatus	84	24.0346	113	199	223	1.53782
Charadriiformes	Scolopacidae	Phalaropus_lobatus	84	23.19	135	196	225	1.53782
Charadriiformes	Scolopacidae	Phalaropus_lobatus	231	0	151	205	240	1.53782
Charadriiformes	Scolopacidae	Phalaropus_lobatus	231	5	154	207	253	1.53782
Charadriiformes	Scolopacidae	Phalaropus_lobatus	641	-3.2967	128	190	253	1.53782
Charadriiformes	Scolopacidae	Phalaropus_lobatus	641	-3.2967	128	190	253	1.53782
Charadriiformes	Scolopacidae	Phalaropus_lobatus	641	12.967	128	200	243	1.53782
Charadriiformes	Scolopacidae	Phalaropus_lobatus	641	12.967	128	200	243	1.53782
Charadriiformes	Scolopacidae	Phalaropus_lobatus	641	13.1013	128	200	243	1.53782
Charadriiformes	Scolopacidae	Phalaropus_lobatus	641	13.1013	128	200	243	1.53782
Charadriiformes	Scolopacidae	Phalaropus_lobatus	641	12.5714	128	200	243	1.53782
Charadriiformes	Scolopacidae	Phalaropus_lobatus	641	12.5714	128	200	243	1.53782
Charadriiformes	Scolopacidae	Phalaropus_lobatus	641	19.0476	128	200	243	1.53782
Charadriiformes	Scolopacidae	Phalaropus_lobatus	641	19.0476	128	200	243	1.53782
Charadriiformes	Scolopacidae	Phalaropus_lobatus	641	19.0476	129	200	243	1.53782
Charadriiformes	Scolopacidae	Phalaropus_lobatus	641	10.4762	128	200	243	1.59106
Charadriiformes	Scolopacidae	Phalaropus_lobatus	641	10.4762	128	200	243	1.59106
Charadriiformes	Scolopacidae	Phalaropus_lobatus	641	9.14286	128	200	243	1.59106
Charadriiformes	Scolopacidae	Phalaropus_lobatus	641	9.14286	128	200	243	1.59106
Charadriiformes	Scolopacidae	Phalaropus_lobatus	641	9.10212	128	200	243	1.59106
Charadriiformes	Scolopacidae	Phalaropus_lobatus	641	9.10212	128	200	243	1.59106
Charadriiformes	Scolopacidae	Phalaropus_lobatus	641	14.4304	128	200	243	1.59106
Charadriiformes	Scolopacidae	Phalaropus_lobatus	641	14.4304	128	200	243	1.59106
Charadriiformes	Scolopacidae	Catoptrophorus_semipalmatus	816	-0.9	95	192	216	2.31806
Charadriiformes	Scolopacidae	Catoptrophorus_semipalmatus	816	-0.9	107	215	237	2.31806
Charadriiformes	Scolopacidae	Catoptrophorus_semipalmatus	816	-0.9	110	207	232	2.31806
Charadriiformes	Scolopacidae	Tringa_totanus	820_1	1.43	72	240	245	2.02938
Charadriiformes	Scolopacidae	Tringa_totanus	820_1	1.43	126	240	266	2.02938
Charadriiformes	Scolopacidae	Tringa_totanus	820_1	1.43	121	242	268	2.02938
Charadriiformes	Scolopacidae	Tringa_totanus	820_1	1.43	94	184	207	2.02938
Charadriiformes	Scolopacidae	Tringa_totanus	820_1	1.43	91	189	204	2.02938
Charadriiformes	Scolopacidae	Tringa_totanus	820_1	1.43	106	233	275	2.02938
Charadriiformes	Scolopacidae	Tringa_totanus	820_1	1.43	128	246	255	2.02938
Charadriiformes	Scolopacidae	Tringa_totanus	820_1	1.43	104	210	214	2.02938
Charadriiformes	Scolopacidae	Tringa_totanus	820_1	1.43	99	207	211	2.02938
Charadriiformes	Scolopacidae	Tringa_nebularia	810	54.54	96	174	175	2.09691
Charadriiformes	Scolopacidae	Tringa_nebularia	810	53.98	90	206	207	2.09691
Charadriiformes	Scolopacidae	Tringa_nebularia	810	45.43	111	207	208	2.09691
Charadriiformes	Scolopacidae	Tringa_nebularia	810	54.01	86	164	165	2.09691
Charadriiformes	Scolopacidae	Tringa_nebularia	810	54.54	96	200	201	2.09691
Charadriiformes	Scolopacidae	Tringa_glareola	879	13.5649	89	183	204	1.70757
Charadriiformes	Scolopacidae	Tringa_glareola	879	13.5649	96	178	198	1.70757
Charadriiformes	Scolopacidae	Tringa_glareola	879	13.5649	105	170	184	1.70757
Charadriiformes	Scolopacidae	Tringa_glareola	879	14.958	100	177	196	1.70757
Charadriiformes	Scolopacidae	Actitis_hypoleucos	208	10	101	189	210	1.60206
Charadriiformes	Scolopacidae	Actitis_hypoleucos	208	10	105	186	205	1.60206
Charadriiformes	Scolopacidae	Actitis_hypoleucos	208	10	108	185	207	1.60206
Charadriiformes	Scolopacidae	Actitis_hypoleucos	208	11	96	190	205	1.60206
Charadriiformes	Scolopacidae	Actitis_hypoleucos	208	2	110	193	209	1.60206
Charadriiformes	Scolopacidae	Actitis_hypoleucos	208	6	93	187	205	1.60206
Charadriiformes	Scolopacidae	Actitis_hypoleucos	208	12	101	205	221	1.60206
Charadriiformes	Scolopacidae	Actitis_hypoleucos	208	12	102	206	225	1.60206
Charadriiformes	Scolopacidae	Actitis_hypoleucos	700	11	103	210	260	1.60206
Charadriiformes	Scolopacidae	Numenius_phaeopus	98	10	110	216	220	2.49136
Charadriiformes	Scolopacidae	Numenius_phaeopus	98	10	112	219	223	2.49136
Charadriiformes	Scolopacidae	Numenius_phaeopus	98	10	119	219	223	2.53782
Charadriiformes	Scolopacidae	Numenius_phaeopus	98	25	113	216	220	2.53782
Charadriiformes	Scolopacidae	Numenius_phaeopus	106	-0.8	107	210	234	2.53782
Charadriiformes	Scolopacidae	Numenius_phaeopus	106	-17.8444	108	209	233	2.53782
Charadriiformes	Scolopacidae	Numenius_phaeopus	106	-17.8444	108	209	233	2.53782
Charadriiformes	Scolopacidae	Numenius_phaeopus	210	-17.9272	109	208	285	2.51521
Charadriiformes	Scolopacidae	Numenius_phaeopus	210	-17.9744	109	198	271	2.51521
Charadriiformes	Scolopacidae	Numenius_phaeopus	210	-18.0083	108	197	329	2.51521
Charadriiformes	Scolopacidae	Numenius_phaeopus	210	-17.9688	110	204	261	2.51521
Charadriiformes	Scolopacidae	Numenius_phaeopus	210	-18.026	108	212	327	2.51521
Charadriiformes	Scolopacidae	Numenius_phaeopus	808	-27.39	108	210	295	2.48785
Charadriiformes	Scolopacidae	Numenius_phaeopus	516	10.79	113	225	229	2.49136
Charadriiformes	Scolopacidae	Numenius_phaeopus	516	10.79	114	220	224	2.53782
Charadriiformes	Scolopacidae	Numenius_phaeopus	820_2	1.43	113	210	267	2.51521
Charadriiformes	Scolopacidae	Numenius_phaeopus	820_2	1.43	120	219	273	2.51521
Charadriiformes	Scolopacidae	Numenius_phaeopus	820_2	1.43	118	215	267	2.51521
Charadriiformes	Scolopacidae	Numenius_phaeopus	820_2	1.43	111	211	275	2.51521
Charadriiformes	Scolopacidae	Numenius_phaeopus	820_2	1.43	110	210	258	2.51521
Charadriiformes	Scolopacidae	Numenius_phaeopus	820_2	1.43	116	227	348	2.51521
Charadriiformes	Scolopacidae	Numenius_phaeopus	820_2	1.43	115	238	278	2.51521
Charadriiformes	Scolopacidae	Numenius_phaeopus	841	-43.25	98	183	258	2.53782
Charadriiformes	Scolopacidae	Numenius_phaeopus	841	-43.25	102	193	257	2.49136
Charadriiformes	Scolopacidae	Numenius_phaeopus	861	-2.56	96	188	242	2.51521
Charadriiformes	Scolopacidae	Numenius_phaeopus	861	3.32	110	203	261	2.51521
Charadriiformes	Scolopacidae	Numenius_americanus	86	39	89	169	171	2.75587
Charadriiformes	Scolopacidae	Numenius_americanus	86	39	78	175	179	2.69285
Charadriiformes	Scolopacidae	Numenius_americanus	86	32	99	175	185	2.75587
Charadriiformes	Scolopacidae	Numenius_americanus	86	32	100	179	199	2.69285
Charadriiformes	Scolopacidae	Numenius_americanus	86	28	81	174	269	2.75587
Charadriiformes	Scolopacidae	Numenius_americanus	86	28	82	179	208	2.69285
Charadriiformes	Scolopacidae	Numenius_americanus	103	24.9667	83	174	293	2.69285
Charadriiformes	Scolopacidae	Numenius_americanus	103	24.9667	78	179	309	2.69285
Charadriiformes	Scolopacidae	Numenius_arquata	83	54.7833	97	152	155	2.73239
Charadriiformes	Scolopacidae	Numenius_arquata	83	54.7833	106	158	192	2.73239
Charadriiformes	Scolopacidae	Numenius_arquata	83	54.7833	118	170	205	2.85733
Charadriiformes	Scolopacidae	Numenius_arquata	301	58	107	178	186	2.85733
Charadriiformes	Scolopacidae	Numenius_madagascariensis	82	-27.34	83	163	250	2.75205
Charadriiformes	Scolopacidae	Numenius_madagascariensis	710_2	-38.98	70	158	217	2.75205
Charadriiformes	Scolopacidae	Numenius_madagascariensis	710_2	-38.98	64	156	217	2.75205
Charadriiformes	Scolopacidae	Numenius_madagascariensis	710_2	-38.98	74	168	220	2.75205
Charadriiformes	Scolopacidae	Pagophila_eburnea	648	63	149	282	343	2.67394
Charadriiformes	Scolopacidae	Pagophila_eburnea	648	63	143	288	357	2.67394
Charadriiformes	Scolopacidae	Pagophila_eburnea	648	63	144	291	345	2.67394
Charadriiformes	Scolopacidae	Pagophila_eburnea	648	63	123	269	348	2.67394
Charadriiformes	Scolopacidae	Pagophila_eburnea	648	63	124	261	344	2.67394
Charadriiformes	Laridae	Larus_fuscus	619	37.1064	75	203	296	2.82607
Charadriiformes	Laridae	Larus_fuscus	619	36.4385	91	189	330	2.82607
Charadriiformes	Laridae	Larus_fuscus	619	37.1064	93	204	243	2.82607
Charadriiformes	Laridae	Larus_fuscus	619	36.694	88	202	346	2.82607
Charadriiformes	Laridae	Larus_fuscus	619	36.4385	92	201	322	2.7364
Charadriiformes	Laridae	Larus_fuscus	619	36.4385	100	217	270	2.78355
Charadriiformes	Laridae	Larus_fuscus	619	37.1064	92	202	241	2.82607
Charadriiformes	Laridae	Larus_fuscus	619	36.694	104	196	203	2.82607
Charadriiformes	Laridae	Larus_fuscus	619	37.1064	61	184	302	2.7364
Charadriiformes	Laridae	Larus_fuscus	619	36.694	76	190	356	2.7364
Charadriiformes	Laridae	Larus_fuscus	619	36.4385	85	195	204	2.82607
Charadriiformes	Laridae	Larus_fuscus	619	36.694	89	198	231	2.82607
Charadriiformes	Laridae	Larus_fuscus	643	13.33	68	220	326	2.7364
Charadriiformes	Laridae	Larus_fuscus	643	13.33	79	220	267	2.82607
Charadriiformes	Laridae	Larus_fuscus	662	33.17	73	203	293	2.78355
Charadriiformes	Laridae	Larus_fuscus	662	34.02	78	218	309	2.78355
Charadriiformes	Laridae	Larus_fuscus	662	33.16	64	217	261	2.78355
Charadriiformes	Laridae	Larus_fuscus	684	36.71	148	302	342	2.78355
Charadriiformes	Laridae	Larus_fuscus	684	36.71	121	308	331	2.78355
Charadriiformes	Laridae	Larus_fuscus	684	36.71	112	313	316	2.78355
Charadriiformes	Laridae	Larus_fuscus	684	36.71	95	300	315	2.78355
Charadriiformes	Laridae	Larus_ichthyaetus	618	21.8714	60	226	307	3.01703
Charadriiformes	Laridae	Larus_ichthyaetus	618	21.8714	68	226	308	3.01703
Charadriiformes	Laridae	Larus_ichthyaetus	618	21.8714	49	221	315	3.01703
Charadriiformes	Laridae	Larus_ichthyaetus	618	21.6455	77	214	308	3.01703
Charadriiformes	Laridae	Larus_ichthyaetus	618	21.6455	68	220	318	3.01703
Charadriiformes	Laridae	Larus_ichthyaetus	618	21.6455	84	217	321	3.01703
Charadriiformes	Laridae	Larus_ichthyaetus	618	16.7003	89	221	337	3.01703
Charadriiformes	Laridae	Larus_ichthyaetus	618	20.6723	76	215	326	3.01703
Charadriiformes	Laridae	Larus_ichthyaetus	686	21.7	90	260	358	3.01703
Charadriiformes	Laridae	Larus_ichthyaetus	728	21.66	60	226	307	3.01703
Charadriiformes	Laridae	Larus_ichthyaetus	728	21.66	77	214	308	3.01703
Charadriiformes	Laridae	Larus_ichthyaetus	728	21.66	76	214	326	3.01703
Charadriiformes	Laridae	Larus_ichthyaetus	716	21.5	64	226	308	3.01703
Charadriiformes	Laridae	Larus_ichthyaetus	716	21.5	67	216	315	3.01703
Charadriiformes	Laridae	Larus_ichthyaetus	716	21.5	52	220	314	3.01703
Charadriiformes	Laridae	Larus_ichthyaetus	716	21.5	76	214	308	3.01703
Charadriiformes	Laridae	Larus_ichthyaetus	716	21.5	78	220	318	3.01703
Charadriiformes	Laridae	Larus_ichthyaetus	716	21.5	80	239	321	3.01703
Charadriiformes	Laridae	Larus_ichthyaetus	716	21.5	89	221	337	3.01703
Charadriiformes	Laridae	Larus_ichthyaetus	716	21.5	86	228	331	3.01703
Charadriiformes	Laridae	Larus_ichthyaetus	716	21.5	76	215	326	3.01703
Charadriiformes	Laridae	Larus_ichthyaetus	716	21.5	80	216	328	3.01703
Charadriiformes	Laridae	Larus_relictus	621	37.3703	98	214	216	2.69108
Charadriiformes	Laridae	Larus_relictus	621	37.3703	94	208	245	2.69108
Charadriiformes	Laridae	Larus_relictus	621	37.3703	95	209	239	2.69108
Charadriiformes	Laridae	Larus_relictus	621	37.3703	95	223	254	2.69108
Charadriiformes	Laridae	Larus_relictus	621	37.3703	97	207	249	2.69108
Charadriiformes	Laridae	Larus_relictus	621	37.3703	90	216	232	2.69108
Charadriiformes	Laridae	Larus_relictus	621	37.3703	91	199	223	2.69108
Charadriiformes	Laridae	Larus_relictus	621	37.3703	98	211	226	2.69108
Charadriiformes	Laridae	Larus_relictus	621	37.3703	101	208	209	2.69108
Charadriiformes	Laridae	Larus_relictus	621	37.3703	100	204	216	2.69108
Charadriiformes	Laridae	Larus_relictus	621	37.3703	92	202	203	2.69108
Charadriiformes	Laridae	Larus_relictus	621	37.3703	93	207	217	2.69108
Charadriiformes	Laridae	Larus_relictus	621	37.3703	91	202	204	2.69108
Charadriiformes	Laridae	Sterna_nilotica	680	24.99	113	188	213	2.20412
Charadriiformes	Laridae	Sterna_nilotica	680	25.7	94	174	299	2.20412
Charadriiformes	Laridae	Sterna_nilotica	680	26.01	75	183	221	2.20412
Charadriiformes	Laridae	Sterna_nilotica	680	26.7	92	171	190	2.20412
Charadriiformes	Laridae	Sterna_nilotica	680	27.09	99	178	198	2.20412
Charadriiformes	Laridae	Sterna_nilotica	680	27.09	98	209	216	2.20412
Charadriiformes	Laridae	Sterna_nilotica	680	27.09	92	184	197	2.20412
Charadriiformes	Laridae	Chlidonias_niger	622	6.47	65	183	271	1.78032
Charadriiformes	Laridae	Chlidonias_niger	622	8.33	93	193	214	1.78032
Charadriiformes	Laridae	Sterna_hirundo	625	-12.39	81	241	370	2.01284
Charadriiformes	Laridae	Sterna_hirundo	625	19.87	91	235	349	2.01284
Charadriiformes	Laridae	Sterna_hirundo	625	-7.81	87	251	350	2.01284
Charadriiformes	Laridae	Sterna_hirundo	625	-11.47	91	241	349	2.01284
Charadriiformes	Laridae	Sterna_hirundo	625	7.58	89	253	313	2.01284
Charadriiformes	Laridae	Sterna_hirundo	625	-7.81	88	225	349	2.01284
Charadriiformes	Laridae	Sterna_hirundo	625	-7.81	91	234	349	2.01284
Charadriiformes	Laridae	Sterna_hirundo	625	20.76	90	220	349	2.01284
Charadriiformes	Laridae	Sterna_hirundo	625	12.85	90	192	349	2.01284
Charadriiformes	Laridae	Sterna_hirundo	625	-17.05	61	252	353	2.01284
Charadriiformes	Laridae	Sterna_hirundo	625	-6.9	61	218	349	2.01284
Charadriiformes	Laridae	Sterna_hirundo	625	-5.08	90	230	349	2.01284
Charadriiformes	Laridae	Sterna_hirundo	625	-7.81	66	223	349	2.01284
Charadriiformes	Laridae	Sterna_hirundo	625	-11.47	39	217	349	2.01284
Charadriiformes	Laridae	Sterna_hirundo	625	-17.05	13	225	349	2.01284
Charadriiformes	Laridae	Sterna_hirundo	625	-7.81	89	237	349	2.01284
Charadriiformes	Laridae	Sterna_hirundo	625	-9.64	89	241	349	2.01284
Charadriiformes	Laridae	Sterna_hirundo	625	-12.39	55	236	349	2.01284
Charadriiformes	Laridae	Sterna_hirundo	625	-11.47	90	239	349	2.01284
Charadriiformes	Laridae	Sterna_hirundo	845	-20.02	75	201	300	2.01284
Charadriiformes	Laridae	Sterna_hirundo	845	-20.02	78	201	300	2.01284
Charadriiformes	Laridae	Sterna_sumatrana	812	-8.6	71	224	272	1.98677
Charadriiformes	Laridae	Sterna_sumatrana	812	-8.6	67	222	274	1.98677
Charadriiformes	Laridae	Sterna_sumatrana	812	1.36	124	243	275	1.98677
Ciconiiformes	Ciconiidae	Ciconia_ciconia	63	-3.56667	81	237	257	3.41664
Ciconiiformes	Ciconiidae	Ciconia_ciconia	63	2.26667	57	226	251	3.41664
Ciconiiformes	Ciconiidae	Ciconia_ciconia	63	8.35	69	235	258	3.41664
Ciconiiformes	Ciconiidae	Ciconia_ciconia	63	9.86667	52	232	253	3.41664
Ciconiiformes	Ciconiidae	Ciconia_ciconia	74	14.7	77	242	265	3.35698
Ciconiiformes	Ciconiidae	Ciconia_ciconia	74	14.7	69	237	262	3.35698
Ciconiiformes	Ciconiidae	Ciconia_ciconia	74	14.7	57	236	255	3.35698
Ciconiiformes	Ciconiidae	Ciconia_ciconia	74	14.7	52	237	255	3.35698
Ciconiiformes	Ciconiidae	Ciconia_ciconia	74	14.7	61	237	259	3.35698
Ciconiiformes	Ciconiidae	Ciconia_ciconia	74	14.7	52	227	261	3.35698
Ciconiiformes	Ciconiidae	Ciconia_ciconia	682	12.97	59	236	271	3.38783
Ciconiiformes	Ciconiidae	Ciconia_ciconia	721	-25.74	40	235	331	3.41664
Ciconiiformes	Ciconiidae	Ciconia_nigra	61	13	60	239	301	3.46627
Ciconiiformes	Ciconiidae	Ciconia_nigra	61	37	63	261	279	3.46627
Ciconiiformes	Ciconiidae	Ciconia_nigra	61	14.2	62	247	301	3.46627
Suliformes	Phalacrocoracidae	Phalacrocorax_auritus	692	29.12	81	258	308	3.18752
Suliformes	Phalacrocoracidae	Phalacrocorax_auritus	692	27.76	83	278	311	3.2572
Pelecaniformes	Ardeidae	Ardea_purpurea	871	29.2724	97	194	296	2.75664
Pelecaniformes	Ardeidae	Ardea_cinerea	224	29.289	97	194	296	3.0086
Pelecaniformes	Ardeidae	Bubulcus_ibis	300	12	125	253	353	2.45179
Pelecaniformes	Ardeidae	Bubulcus_ibis	300	12	133	281	328	2.45179
Pelecaniformes	Ardeidae	Botaurus_stellaris	517	28.949	106	251	286	2.97772
Pelecaniformes	Ardeidae	Botaurus_stellaris	517	28.949	92	260	315	2.97772
Pelecaniformes	Ardeidae	Botaurus_stellaris	517	28.949	62	260	309	2.97772
Pelecaniformes	Ardeidae	Botaurus_stellaris	517	31.733	128	271	323	3.08991
Pelecaniformes	Ardeidae	Botaurus_lentiginosus	131	26	87	258	281	2.716
Pelecaniformes	Threskiornithidae	Geronticus_eremita	130	9	37	199	232	3
Pelecaniformes	Threskiornithidae	Geronticus_eremita	130	9	40	199	232	3
Pelecaniformes	Threskiornithidae	Geronticus_eremita	130	9	40	199	232	3
Gaviiformes	Gaviidae	Gavia_immer	690	44.18	120	318	319	3.52892
Gaviiformes	Gaviidae	Gavia_immer	690	41.68	62	307	310	3.52892
Gaviiformes	Gaviidae	Gavia_immer	690	41.3	62	312	315	3.52892
Gaviiformes	Gaviidae	Gavia_immer	863	27.592	76	290	340	3.67852
Gaviiformes	Gaviidae	Gavia_immer	863	39.0456	116	326	336	3.67852
Gaviiformes	Gaviidae	Gavia_immer	863	28.6851	94	324	330	3.67852
Gaviiformes	Gaviidae	Gavia_immer	863	29.0465	85	318	330	3.67852
Gaviiformes	Gaviidae	Gavia_immer	863	28.8521	98	222	335	3.67852
Gaviiformes	Gaviidae	Gavia_immer	863	30.4689	83	238	344	3.67852
Gaviiformes	Gaviidae	Gavia_immer	863	37.2058	89	306	321	3.67852
Gaviiformes	Gaviidae	Gavia_immer	863	29.8042	77	275	322	3.67852
Gaviiformes	Gaviidae	Gavia_immer	863	30.3582	84	287	322	3.67852
Gaviiformes	Gaviidae	Gavia_immer	863	29.539	85	322	333	3.67852
Gaviiformes	Gaviidae	Gavia_immer	863	29.539	86	322	333	3.67852
Gaviiformes	Gaviidae	Gavia_immer	863	29.889	82	265	329	3.67852
Gaviiformes	Gaviidae	Gavia_immer	863	29.6023	98	293	329	3.67852
Gaviiformes	Gaviidae	Gavia_immer	863	34.6083	92	290	321	3.67852
Gaviiformes	Gaviidae	Gavia_immer	863	29.8071	97	254	342	3.67852
Gaviiformes	Gaviidae	Gavia_immer	863	30.3516	97	265	321	3.67852
Gaviiformes	Gaviidae	Gavia_stellata	664	36	67	253	351	3.0607
Gaviiformes	Gaviidae	Gavia_stellata	664	36	67	253	351	3.0607
Gaviiformes	Gaviidae	Gavia_stellata	664	47	57	260	331	3.0607
Gaviiformes	Gaviidae	Gavia_stellata	664	46	74	227	344	3.0607
Gaviiformes	Gaviidae	Gavia_stellata	664	41	33	230	330	3.0607
Otidiformes	Otididae	Otis_tarda	53	35	86	288	342	3.54158
Otidiformes	Otididae	Otis_tarda	53	35	72	293	311	3.54158
Otidiformes	Otididae	Otis_tarda	53	35	95	287	306	3.54158
Otidiformes	Otididae	Otis_tarda	53	35	95	292	355	3.54158
Otidiformes	Otididae	Chlamydotis_undulata	52	43	80	276	298	3.17609
Otidiformes	Otididae	Chlamydotis_undulata	52	37	66	287	309	3.17609
Otidiformes	Otididae	Chlamydotis_undulata	52	37	61	281	305	3.17609
Otidiformes	Otididae	Chlamydotis_undulata	52	37	61	287	300	3.17609
Otidiformes	Otididae	Chlamydotis_undulata	55	30	61	295	311	3.04139
Otidiformes	Otididae	Chlamydotis_undulata	55	30	51	295	311	3.17609
Otidiformes	Otididae	Chlamydotis_undulata	57	29	74	273	293	3.04139
Otidiformes	Otididae	Chlamydotis_undulata	57	29	84	256	349	3.04139
Otidiformes	Otididae	Chlamydotis_undulata	57	29	90	287	321	3.04139
Otidiformes	Otididae	Chlamydotis_undulata	57	29	83	272	301	3.17609
Cuculiformes	Cuculidae	Coccyzus_americanus	114	-20.3284	119	229	319	1.69897
Cuculiformes	Cuculidae	Coccyzus_americanus	116	-22	117	240	316	1.69897
Cuculiformes	Cuculidae	Clamator_glandarius	631	18.9969	77	202	208	2.18469
Cuculiformes	Cuculidae	Clamator_glandarius	631	16.7881	45	187	196	2.18469
Cuculiformes	Cuculidae	Clamator_glandarius	631	13.7519	20	193	204	2.18469
Cuculiformes	Cuculidae	Cuculus_canorus	112	-6	30	199	295	2.02531
Cuculiformes	Cuculidae	Cuculus_canorus	112	-6	57	187	323	2.06819
Cuculiformes	Cuculidae	Cuculus_canorus	112	-6	28	181	309	2.06819
Cuculiformes	Cuculidae	Cuculus_canorus	854_1	-2.46	31	200	296	2.04727
Cuculiformes	Cuculidae	Cuculus_canorus	854_1	-1.61	62	195	292	2.04727
Cuculiformes	Cuculidae	Cuculus_canorus	854_1	-7.67	29	182	310	2.04727
Cuculiformes	Cuculidae	Cuculus_canorus	854_1	-6.62	19	180	243	2.04727
Cuculiformes	Cuculidae	Cuculus_canorus	854_1	-9.58	58	188	324	2.04727
Cuculiformes	Cuculidae	Cuculus_canorus	854_1	-0.42	73	192	304	2.04727
Gruiformes	Gruidae	Grus_leucogeranus	519	29.29	84	316	320	3.69897
Gruiformes	Gruidae	Grus_leucogeranus	519	28.9451	90	306	314	3.69897
Gruiformes	Gruidae	Grus_leucogeranus	519	28.8309	98	310	311	3.69897
Gruiformes	Gruidae	Grus_leucogeranus	519	29.0484	117	266	317	3.69897
Gruiformes	Gruidae	Grus_vipio	883	28.67	74	258	322	3.66867
Gruiformes	Gruidae	Grus_virgo	520	25.9	77	265	276	3.32222
Gruiformes	Gruidae	Grus_virgo	520	25.9	96	269	281	3.32222
Gruiformes	Gruidae	Grus_virgo	520	25.9	85	278	287	3.32222
Gruiformes	Gruidae	Grus_canadensis	653	36	49	279	344	3.41078
Gruiformes	Gruidae	Grus_canadensis	653	36	46	278	348	3.41078
Gruiformes	Gruidae	Grus_canadensis	653	36	50	276	341	3.41078
Gruiformes	Gruidae	Grus_canadensis	653	36	45	284	348	3.41078
Gruiformes	Gruidae	Grus_canadensis	708	33.34	69	251	318	3.41078
Gruiformes	Gruidae	Grus_canadensis	708	32.7	57	239	287	3.41078
Gruiformes	Gruidae	Grus_canadensis	708	33.34	57	243	276	3.41078
Gruiformes	Gruidae	Grus_canadensis	708	32.7	57	272	276	3.41078
Gruiformes	Gruidae	Grus_canadensis	708	33.34	68	274	275	3.41078
Gruiformes	Gruidae	Grus_canadensis	708	32.7	57	273	276	3.41078
Gruiformes	Gruidae	Grus_canadensis	708	32.7	68	243	287	3.41078
Gruiformes	Gruidae	Grus_canadensis	708	32.7	57	273	275	3.41078
Gruiformes	Gruidae	Grus_canadensis	708	33.34	54	273	275	3.41078
Gruiformes	Gruidae	Grus_canadensis	708	32.7	53	272	275	3.41078
Gruiformes	Gruidae	Grus_canadensis	708	33.34	54	274	278	3.41078
Gruiformes	Gruidae	Grus_canadensis	708	32.7	58	273	276	3.41078
Gruiformes	Gruidae	Grus_canadensis	708	33.34	59	284	296	3.41078
Gruiformes	Gruidae	Grus_canadensis	708	33.34	53	259	312	3.41078
Gruiformes	Gruidae	Grus_canadensis	708	32.7	66	281	283	3.41078
Gruiformes	Gruidae	Grus_canadensis	708	33.34	57	276	280	3.41078
Gruiformes	Gruidae	Grus_canadensis	708	32.7	56	250	264	3.41078
Gruiformes	Gruidae	Grus_canadensis	708	33.34	48	275	276	3.41078
Gruiformes	Gruidae	Grus_canadensis	708	32.7	57	253	287	3.41078
Gruiformes	Gruidae	Grus_canadensis	708	33.34	46	229	297	3.41078
Gruiformes	Gruidae	Grus_canadensis	708	32.7	40	270	313	3.41078
Gruiformes	Gruidae	Grus_canadensis	708	32.7	67	246	296	3.41078
Gruiformes	Gruidae	Grus_monacha	230	32	85	238	302	3.52381
Gruiformes	Gruidae	Grus_monacha	230	32	65	244	302	3.52381
Gruiformes	Gruidae	Grus_monacha	230	32	84	244	302	3.52381
Gruiformes	Gruidae	Grus_nigricollis	707	25.96	87	322	329	3.69897
Gruiformes	Gruidae	Grus_nigricollis	67	27.46	96	320	328	3.69897
Gruiformes	Gruidae	Grus_nigricollis	67	27.46	87	304	305	3.69897
Gruiformes	Gruidae	Grus_nigricollis	67	27.46	90	307	314	3.69897
Gruiformes	Gruidae	Grus_nigricollis	67	27.46	89	311	314	3.69897
Gruiformes	Gruidae	Grus_nigricollis	67	27.46	92	313	316	3.69897
Gruiformes	Gruidae	Grus_nigricollis	73	27	109	308	309	3.69897
Gruiformes	Gruidae	Grus_nigricollis	73	27	122	308	309	3.69897
Gruiformes	Gruidae	Grus_nigricollis	73	27	124	303	304	3.69897
Gruiformes	Gruidae	Grus_nigricollis	73	27	97	290	308	3.69897
Gruiformes	Gruidae	Grus_nigricollis	814	29.3221	72	305	325	3.69897
Gruiformes	Gruidae	Grus_nigricollis	814	29.3221	87	285	317	3.69897
Gruiformes	Gruidae	Grus_nigricollis	814	29.3221	93	297	316	3.69897
Gruiformes	Rallidae	Rallus_longirostris	831	25.6739	113	278	287	2.42488
Gruiformes	Rallidae	Rallus_elegans	697	29.58	103	242	247	2.47202
Gruiformes	Rallidae	Rallus_elegans	697	32.37	99	271	273	2.47202
Columbiformes	Columbidae	Streptopelia_turtur	60	13	102	264	326	1.92942
Columbiformes	Columbidae	Streptopelia_turtur	868	12.1985	110	258	321	1.92942
Columbiformes	Columbidae	Streptopelia_turtur	868	11.4942	113	251	266	1.92942
Columbiformes	Columbidae	Streptopelia_turtur	868	9.73131	99	241	258	1.92942
Columbiformes	Columbidae	Streptopelia_turtur	868	11.9625	103	254	260	1.92942
Columbiformes	Columbidae	Streptopelia_turtur	868	9.52778	104	252	265	1.92942
Columbiformes	Columbidae	Streptopelia_turtur	868	11.5045	118	242	278	1.92942
Columbiformes	Columbidae	Columba_janthina	521	36.2	105	263	264	2.59879

## Sheet: figure 4
order	family	scientific_name	id_article	breeding_latitue	migration_distance_aututmn	depart_winter_j	arrival_breed_j	arrival_winter_j
Anseriformes	Anatidae	Tadorna_ferruginea	175	49.3	2.68809e+06	72	123	328
Anseriformes	Anatidae	Tadorna_ferruginea	175	49.3	2.68809e+06	72	123	339
Anseriformes	Anatidae	Melanitta_fusca	832	53.5303	2.12597e+06	121	160	299
Anseriformes	Anatidae	Melanitta_fusca	832	50.6778	1.68812e+06	124	166	324
Anseriformes	Anatidae	Melanitta_fusca	832	65.8725	3.60912e+06	127	156	288
Anseriformes	Anatidae	Melanitta_fusca	832	59.0955	2.94583e+06	104	149	302
Anseriformes	Anatidae	Melanitta_fusca	832	52.7374	2.35186e+06	107	150	315
Anseriformes	Anatidae	Melanitta_fusca	832	58.4358	2.8942e+06	72	157	314
Anseriformes	Anatidae	Melanitta_fusca	832	57.933	2.79271e+06	103	149	316
Anseriformes	Anatidae	Melanitta_fusca	832	50.0559	1.75653e+06	104	159	333
Anseriformes	Anatidae	Melanitta_fusca	832	47.7311	1.73377e+06	137	144	288
Anseriformes	Anatidae	Melanitta_fusca	237	59.797	3.07919e+06	136	160	305
Anseriformes	Anatidae	Mergus_squamatus	177	47.1	2.64075e+06	88	110	331
Anseriformes	Anatidae	Somateria_mollissima	182	47	671464	95	110	320
Anseriformes	Anatidae	Somateria_mollissima	671	79	1.77324e+06	108	111	321
Anseriformes	Anatidae	Somateria_mollissima	671	79	1.40176e+06	115	118	286
Anseriformes	Anatidae	Somateria_mollissima	806	43.75	260075	87	94	326
Anseriformes	Anatidae	Somateria_mollissima	807	59.2	1.08737e+06	124	176	354
Anseriformes	Anatidae	Somateria_spectabilis	164	70	1.83114e+06	104	168	366
Anseriformes	Anatidae	Somateria_spectabilis	164	70	1.83114e+06	98	170	382
Anseriformes	Anatidae	Somateria_spectabilis	685	70.3	2.36079e+06	93	160	308
Anseriformes	Anatidae	Somateria_spectabilis	685	70.3	2.36079e+06	95	161	306
Anseriformes	Anatidae	Polysticta_stelleri	178	75	2.50184e+06	140	173	317
Anseriformes	Anatidae	Polysticta_stelleri	191	70	2.61657e+06	109	163	337
Anseriformes	Anatidae	Polysticta_stelleri	191	70	2.61657e+06	103	162	325
Anseriformes	Anatidae	Polysticta_stelleri	191	70	2.61657e+06	108	169	326
Anseriformes	Anatidae	Histrionicus_histrionicus	179	61.1709	2.32353e+06	116	185	324
Anseriformes	Anatidae	Histrionicus_histrionicus	179	57	1.55523e+06	104	166	329
Anseriformes	Anatidae	Clangula_hyemalis	183	69.9333	2.00033e+06	111	166	326
Anseriformes	Anatidae	Clangula_hyemalis	183	69.9333	2.00033e+06	111	166	316
Anseriformes	Anatidae	Clangula_hyemalis	804	69.138	1.74081e+06	137	139	290
Anseriformes	Anatidae	Anas_penelope	616	63.9153	4.22244e+06	99	160	314
Anseriformes	Anatidae	Anas_penelope	616	63.8624	4.37306e+06	99	160	314
Anseriformes	Anatidae	Anas_rubripes	881	52.81	775453	94	195	280
Anseriformes	Anatidae	Anas_rubripes	881	53.63	1.04801e+06	103	152	313
Anseriformes	Anatidae	Anas_rubripes	881	51.66	745692	138	152	253
Anseriformes	Anatidae	Anas_rubripes	881	56.05	1.24564e+06	96	167	272
Anseriformes	Anatidae	Anas_platyrhynchos	652	47.28	1.21384e+06	87	108	341
Anseriformes	Anatidae	Cygnus_olor	817	47.77	1.24587e+06	59	100	333
Anseriformes	Anatidae	Cygnus_olor	817	47.77	1.24587e+06	69	108	323
Anseriformes	Anatidae	Cygnus_olor	189	61.4333	3.86191e+06	40	121	363
Anseriformes	Anatidae	Cygnus_columbianus	193	43	1.30049e+06	48	154	338
Anseriformes	Anatidae	Cygnus_columbianus	501	71.495	4.93768e+06	71	154	316
Anseriformes	Anatidae	Cygnus_columbianus	501	71.717	5.41738e+06	66	146	331
Anseriformes	Anatidae	Cygnus_columbianus	501	71.495	4.93798e+06	78	152	320
Anseriformes	Anatidae	Cygnus_columbianus	647	71	3.4955e+06	65	141	319
Anseriformes	Anatidae	Cygnus_columbianus	647	71	3.4955e+06	76	165	294
Anseriformes	Anatidae	Cygnus_columbianus	647	71	3.4955e+06	52	174	314
Anseriformes	Anatidae	Cygnus_columbianus	647	71	3.4955e+06	86	125	336
Anseriformes	Anatidae	Cygnus_columbianus	647	71	3.4955e+06	60	170	314
Anseriformes	Anatidae	Cygnus_columbianus	647	71	3.4955e+06	72	174	315
Anseriformes	Anatidae	Cygnus_columbianus	647	71	3.4955e+06	72	138	290
Anseriformes	Anatidae	Cygnus_columbianus	647	71	3.4955e+06	72	135	305
Anseriformes	Anatidae	Cygnus_columbianus	647	71	3.4955e+06	56	145	289
Anseriformes	Anatidae	Cygnus_columbianus	647	71	3.4955e+06	37	136	299
Anseriformes	Anatidae	Cygnus_columbianus	647	71	3.4955e+06	69	141	310
Anseriformes	Anatidae	Cygnus_columbianus	647	71	3.4955e+06	66	136	275
Anseriformes	Anatidae	Cygnus_columbianus	647	71	3.4955e+06	38	136	311
Anseriformes	Anatidae	Cygnus_columbianus	647	71	3.4955e+06	64	137	312
Anseriformes	Anatidae	Cygnus_columbianus	647	71	3.4955e+06	69	132	285
Anseriformes	Anatidae	Cygnus_cygnus	166	50	2.16404e+06	52	97	312
Anseriformes	Anatidae	Cygnus_cygnus	166	50	1.8762e+06	52	143	349
Anseriformes	Anatidae	Cygnus_cygnus	829	49.1064	1.12918e+06	76	89	313
Anseriformes	Anatidae	Cygnus_cygnus	829	49.2796	1.94167e+06	60	82	317
Anseriformes	Anatidae	Cygnus_cygnus	829	49.1064	2.19144e+06	61	86	316
Anseriformes	Anatidae	Cygnus_cygnus	829	49.1064	2.19144e+06	60	81	316
Anseriformes	Anatidae	Cygnus_cygnus	829	49.2796	2.35993e+06	65	107	302
Anseriformes	Anatidae	Branta_bernicla	170	75.84	3.09009e+06	147	165	336
Anseriformes	Anatidae	Chen_canagica	167	61	3.34692e+06	95	133	324
Anseriformes	Anatidae	Anser_albifrons	611	68.8056	3.17737e+06	46	122	247
Anseriformes	Anatidae	Anser_albifrons	628	72.942	4.90145e+06	84	163	300
Anseriformes	Anatidae	Anser_albifrons	628	72.697	4.65843e+06	84	163	300
Anseriformes	Anatidae	Anser_albifrons	628	70.951	4.77683e+06	84	163	300
Anseriformes	Anatidae	Anser_albifrons	628	73.229	4.7388e+06	84	163	300
Anseriformes	Anatidae	Anser_albifrons	628	71.592	4.8044e+06	84	163	300
Anseriformes	Anatidae	Anser_albifrons	628	72.685	4.87299e+06	84	163	300
Anseriformes	Anatidae	Anser_albifrons	628	71.614	5.00059e+06	84	163	300
Anseriformes	Anatidae	Anser_albifrons	628	72.444	4.81333e+06	84	163	300
Anseriformes	Anatidae	Anser_fabalis	661	61.0975	1.21605e+06	55	107	290
Anseriformes	Anatidae	Anser_fabalis	661	61.0975	1.21605e+06	47	88	273
Anseriformes	Anatidae	Anser_fabalis	661	61.0975	1.21605e+06	47	100	289
Anseriformes	Anatidae	Anser_fabalis	661	61.0975	1.21605e+06	49	103	290
Anseriformes	Anatidae	Anser_anser	602	48.2634	2.14035e+06	65	91	345
Anseriformes	Anatidae	Anser_anser	602	48.5071	2.33142e+06	75	92	319
Anseriformes	Anatidae	Anser_anser	602	48.7785	2.20782e+06	57	91	339
Anseriformes	Anatidae	Anser_cygnoides	168	50	2.33311e+06	73	130	342
Anseriformes	Anatidae	Anser_cygnoides	877	47.7	2.06766e+06	77	107	323
Anseriformes	Anatidae	Anser_cygnoides	877	47.8	2.38164e+06	76	97	310
Anseriformes	Anatidae	Anser_cygnoides	877	48.4	2.79626e+06	74	100	302
Anseriformes	Anatidae	Anser_indicus	180	41	1.10054e+06	92	122	322
Anseriformes	Anatidae	Anser_indicus	180	41	1.10054e+06	112	130	317
Anseriformes	Anatidae	Anser_indicus	646	38.13	2.21007e+06	66	143	343
Anseriformes	Anatidae	Anser_indicus	658	36.88	3.83841e+06	74	124	313
Anseriformes	Anatidae	Anser_indicus	658	50	5.02966e+06	77	138	333
Anseriformes	Anatidae	Anser_indicus	687	36.82	1.76295e+06	81	113	312
Anseriformes	Anatidae	Anser_indicus	687	31	1.04604e+06	101	102	322
Anseriformes	Anatidae	Anser_indicus	687	30	1.2976e+06	80	114	335
Anseriformes	Anatidae	Anser_indicus	714	33.75	1.05789e+06	81	85	325
Anseriformes	Anatidae	Anser_indicus	801	36.7	1.15219e+06	63	128	316
Anseriformes	Anatidae	Anser_indicus	801	48.2	2.44163e+06	68	120	343
Caprimulgiformes	Caprimulgidae	Caprimulgus_vociferus	668	43.4	3.20843e+06	81	128	321
Caprimulgiformes	Caprimulgidae	Caprimulgus_vociferus	668	43.79	3.11802e+06	77	134	333
Caprimulgiformes	Caprimulgidae	Caprimulgus_vociferus	668	48.44	3.42995e+06	58	133	340
Caprimulgiformes	Caprimulgidae	Caprimulgus_europaeus	139	51	6.62864e+06	61	138	302
Caprimulgiformes	Caprimulgidae	Caprimulgus_europaeus	239	56.5	7.94297e+06	54	136	301
Caprimulgiformes	Caprimulgidae	Caprimulgus_europaeus	503	56.9	7.67156e+06	45	123	302
Caprimulgiformes	Caprimulgidae	Caprimulgus_europaeus	503	56.9	8.6962e+06	65	122	301
Caprimulgiformes	Caprimulgidae	Caprimulgus_europaeus	503	56.9	6.76507e+06	58	142	299
Caprimulgiformes	Caprimulgidae	Caprimulgus_europaeus	890	50.73	6.51082e+06	81	126	302
Apodiformes	Apodidae	Apus_caffer	633_1	36.31	3.19147e+06	140	160	316
Apodiformes	Apodidae	Apus_caffer	633_1	36.31	3.19147e+06	137	141	322
Apodiformes	Apodidae	Apus_apus	702	53.16	8.98024e+06	99	129	249
Apodiformes	Apodidae	Apus_apus	140	55.47	6.39122e+06	116	146	253
Apodiformes	Apodidae	Apus_apus	140	55.47	5.98008e+06	120	153	323
Apodiformes	Apodidae	Apus_apus	140	55.47	6.61391e+06	113	147	304
Apodiformes	Apodidae	Apus_apus	140	55.47	6.65089e+06	117	146	239
Apodiformes	Apodidae	Apus_apus	140	55.47	6.25987e+06	117	145	283
Apodiformes	Apodidae	Apus_apus	140	55.47	6.62962e+06	114	132	295
Apodiformes	Apodidae	Apus_apus	142	51.0333	6.22835e+06	119	129	257
Apodiformes	Apodidae	Apus_apus	142	51.0333	5.78343e+06	104	128	235
Apodiformes	Apodidae	Apus_apus	142	51.0333	6.24646e+06	117	130	233
Apodiformes	Apodidae	Apus_apus	142	51.0333	5.77418e+06	115	128	221
Apodiformes	Apodidae	Apus_apus	142	51.0333	3.26167e+06	80	127	241
Apodiformes	Apodidae	Apus_apus	142	51.0333	7.22582e+06	93	126	239
Apodiformes	Apodidae	Apus_apus	142	51.0333	6.02905e+06	98	114	225
Apodiformes	Apodidae	Apus_apus	142	51.0333	4.7473e+06	86	116	235
Apodiformes	Apodidae	Apus_apus	142	51.0333	5.25923e+06	138	143	242
Apodiformes	Apodidae	Apus_apus	142	51.0333	7.33944e+06	108	125	246
Apodiformes	Apodidae	Apus_apus	142	51.0333	6.64459e+06	102	125	230
Apodiformes	Apodidae	Apus_apus	518	56.29	6.19668e+06	119	138	286
Apodiformes	Apodidae	Apus_apus	518	56.29	7.1581e+06	102	132	286
Apodiformes	Apodidae	Apus_apus	518	56.29	5.28353e+06	106	139	307
Apodiformes	Apodidae	Apus_apus	518	56.29	6.85346e+06	117	150	289
Apodiformes	Apodidae	Apus_apus	518	56.29	6.29919e+06	105	142	298
Apodiformes	Apodidae	Apus_apus	518	56.29	6.0713e+06	86	133	258
Apodiformes	Apodidae	Apus_pacificus	844	49.1833	6.84163e+06	108	150	298
Apodiformes	Apodidae	Apus_pacificus	844	49.1833	6.9938e+06	93	147	299
Apodiformes	Apodidae	Apus_pacificus	844	49.1833	8.61383e+06	106	152	302
Apodiformes	Apodidae	Cypseloides_niger	698	39.85	6.5372e+06	133	152	278
Apodiformes	Apodidae	Cypseloides_niger	698	39.85	6.46649e+06	133	152	278
Apodiformes	Apodidae	Cypseloides_niger	698	39.85	6.50411e+06	133	152	278
Apodiformes	Apodidae	Tachymarptis_melba	833	47.07	4.1631e+06	86	97	275
Apodiformes	Apodidae	Tachymarptis_melba	833	42.66	3.55686e+06	90	98	289
Apodiformes	Apodidae	Tachymarptis_melba	833	41.12	3.40052e+06	80	89	311
Apodiformes	Apodidae	Tachymarptis_melba	833	36.34	3.00272e+06	74	84	293
Apodiformes	Apodidae	Tachymarptis_melba	849	47.39	4.13837e+06	35	92	290
Apodiformes	Apodidae	Tachymarptis_melba	849	47.47	4.15101e+06	39	92	270
Apodiformes	Apodidae	Tachymarptis_melba	849	47.47	4.15101e+06	72	102	277
Apodiformes	Apodidae	Tachymarptis_melba	849	47.47	4.15101e+06	73	102	279
Apodiformes	Apodidae	Tachymarptis_melba	849	47.47	4.15101e+06	80	102	284
Apodiformes	Apodidae	Tachymarptis_melba	849	47.47	4.15101e+06	93	115	274
Apodiformes	Apodidae	Tachymarptis_melba	849	47.47	4.15101e+06	105	112	276
Apodiformes	Apodidae	Tachymarptis_melba	849	47.47	4.15101e+06	93	124	291
Apodiformes	Apodidae	Tachymarptis_melba	849	47.39	4.13837e+06	92	103	284
Apodiformes	Apodidae	Tachymarptis_melba	849	47.39	4.13837e+06	66	93	306
Apodiformes	Apodidae	Tachymarptis_melba	849	47.47	4.15101e+06	66	92	306
Apodiformes	Apodidae	Tachymarptis_melba	849	47.47	4.15101e+06	77	109	309
Apodiformes	Apodidae	Tachymarptis_melba	849	47.39	4.60792e+06	91	103	289
Apodiformes	Apodidae	Tachymarptis_melba	849	47.39	4.13837e+06	87	99	301
Apodiformes	Apodidae	Tachymarptis_melba	849	47.39	4.13837e+06	90	98	290
Apodiformes	Apodidae	Tachymarptis_melba	849	47.47	4.15101e+06	120	130	299
Apodiformes	Apodidae	Tachymarptis_melba	849	47.39	4.60792e+06	69	95	332
Apodiformes	Apodidae	Tachymarptis_melba	849	47.47	4.15101e+06	62	112	265
Apodiformes	Apodidae	Tachymarptis_melba	849	47.47	4.15101e+06	53	92	275
Apodiformes	Apodidae	Tachymarptis_melba	849	47.47	4.15101e+06	70	89	278
Apodiformes	Apodidae	Tachymarptis_melba	849	47.47	4.15101e+06	59	90	290
Apodiformes	Apodidae	Tachymarptis_melba	849	47.47	4.15101e+06	57	91	283
Apodiformes	Apodidae	Tachymarptis_melba	849	47.47	4.15101e+06	73	98	274
Apodiformes	Apodidae	Tachymarptis_melba	849	47.39	4.13837e+06	83	93	286
Apodiformes	Apodidae	Tachymarptis_melba	849	41.12	3.26741e+06	10	86	304
Apodiformes	Apodidae	Tachymarptis_melba	849	42.66	3.40443e+06	55	122	290
Apodiformes	Apodidae	Tachymarptis_melba	849	41.12	3.26741e+06	70	119	314
Apodiformes	Apodidae	Tachymarptis_melba	849	42.66	4.31813e+06	23	98	326
Apodiformes	Apodidae	Tachymarptis_melba	849	47.39	4.13837e+06	56	102	277
Apodiformes	Apodidae	Tachymarptis_melba	849	47.39	4.13837e+06	42	98	292
Apodiformes	Apodidae	Tachymarptis_melba	849	47.39	4.13837e+06	57	98	280
Apodiformes	Apodidae	Tachymarptis_melba	849	42.66	3.63402e+06	58	99	313
Apodiformes	Apodidae	Tachymarptis_melba	849	36.34	3.42924e+06	58	96	304
Apodiformes	Apodidae	Tachymarptis_melba	849	36.33	2.69591e+06	37	72	289
Apodiformes	Apodidae	Tachymarptis_melba	849	42.66	3.40443e+06	62	94	300
Apodiformes	Apodidae	Tachymarptis_melba	849	42.66	3.48153e+06	100	129	294
Apodiformes	Apodidae	Tachymarptis_melba	849	42.66	3.63402e+06	78	107	288
Apodiformes	Apodidae	Tachymarptis_melba	849	41.12	3.26741e+06	64	88	292
Apodiformes	Apodidae	Tachymarptis_melba	849	42.66	3.48153e+06	75	100	299
Apodiformes	Apodidae	Tachymarptis_melba	849	42.66	3.48153e+06	70	107	301
Apodiformes	Apodidae	Tachymarptis_melba	849	41.12	3.26741e+06	70	90	321
Apodiformes	Apodidae	Tachymarptis_melba	849	41.12	3.26741e+06	60	85	329
Apodiformes	Apodidae	Tachymarptis_melba	849	42.66	3.48153e+06	82	107	289
Apodiformes	Apodidae	Tachymarptis_melba	849	47.39	4.13837e+06	62	91	290
Apodiformes	Apodidae	Tachymarptis_melba	849	36.34	2.69702e+06	72	82	295
Apodiformes	Apodidae	Tachymarptis_melba	849	41.7	3.36861e+06	83	92	306
Apodiformes	Apodidae	Tachymarptis_melba	849	36.33	2.8954e+06	62	87	308
Apodiformes	Apodidae	Tachymarptis_melba	849	47.39	4.13837e+06	79	106	287
Apodiformes	Apodidae	Tachymarptis_melba	849	36.34	2.89649e+06	78	87	299
Apodiformes	Apodidae	Tachymarptis_melba	849	36.34	3.42924e+06	49	82	302
Apodiformes	Apodidae	Tachymarptis_melba	849	36.33	2.8954e+06	69	88	291
Apodiformes	Apodidae	Tachymarptis_melba	849	36.33	2.8954e+06	76	84	295
Apodiformes	Apodidae	Tachymarptis_melba	849	42.66	3.74664e+06	83	104	320
Apodiformes	Apodidae	Tachymarptis_melba	849	47.39	4.60792e+06	82	91	333
Apodiformes	Apodidae	Tachymarptis_melba	849	36.34	3.42924e+06	70	107	301
Passeriformes	Acrocephalidae	Acrocephalus_arundinaceus	1	59.1667	6.06721e+06	109	140	259
Passeriformes	Acrocephalidae	Acrocephalus_arundinaceus	1	59.1667	4.79971e+06	91	125	264
Passeriformes	Acrocephalidae	Acrocephalus_arundinaceus	1	59.1667	5.80677e+06	110	141	327
Passeriformes	Acrocephalidae	Acrocephalus_arundinaceus	1	59.1667	6.3403e+06	93	125	241
Passeriformes	Acrocephalidae	Acrocephalus_arundinaceus	1	59.1667	5.95476e+06	100	149	251
Passeriformes	Acrocephalidae	Acrocephalus_arundinaceus	1	59.1667	6.05035e+06	95	125	260
Passeriformes	Acrocephalidae	Acrocephalus_arundinaceus	3	59.1667	5.65583e+06	104	133	256
Passeriformes	Acrocephalidae	Acrocephalus_arundinaceus	3	59.1667	5.39961e+06	95	134	267
Passeriformes	Acrocephalidae	Acrocephalus_arundinaceus	3	59.1667	5.31359e+06	104	138	255
Passeriformes	Acrocephalidae	Acrocephalus_arundinaceus	3	59	5.38566e+06	88	128	259
Passeriformes	Acrocephalidae	Acrocephalus_arundinaceus	4	40.23	3.36282e+06	105	126	248
Passeriformes	Acrocephalidae	Acrocephalus_arundinaceus	4	59.1667	5.70636e+06	106	134	258
Passeriformes	Acrocephalidae	Acrocephalus_arundinaceus	4	48.8833	4.66565e+06	103	127	248
Passeriformes	Acrocephalidae	Acrocephalus_arundinaceus	4	44	3.9966e+06	95	126	247
Passeriformes	Acrocephalidae	Acrocephalus_arundinaceus	4	41.5667	4.26051e+06	97	127	246
Passeriformes	Acrocephalidae	Acrocephalus_arundinaceus	856	44.01	3.84251e+06	101	149	243
Passeriformes	Acrocephalidae	Acrocephalus_arundinaceus	856	44.01	5.14625e+06	108	154	253
Passeriformes	Acrocephalidae	Acrocephalus_arundinaceus	856	44.01	4.35916e+06	92	134	235
Passeriformes	Acrocephalidae	Acrocephalus_arundinaceus	856	44.01	3.67484e+06	92	119	232
Passeriformes	Acrocephalidae	Acrocephalus_arundinaceus	856	44.01	3.85498e+06	99	121	246
Passeriformes	Acrocephalidae	Acrocephalus_arundinaceus	856	44.01	2.92963e+06	102	122	243
Passeriformes	Acrocephalidae	Acrocephalus_arundinaceus	856	48.88	5.10636e+06	108	136	246
Passeriformes	Acrocephalidae	Acrocephalus_arundinaceus	856	48.88	4.98165e+06	120	144	239
Passeriformes	Acrocephalidae	Acrocephalus_arundinaceus	856	44.01	3.51606e+06	109	134	249
Passeriformes	Acrocephalidae	Acrocephalus_arundinaceus	856	48.88	4.68576e+06	118	137	247
Passeriformes	Acrocephalidae	Acrocephalus_arundinaceus	856	48.88	5.31267e+06	103	128	257
Passeriformes	Acrocephalidae	Acrocephalus_arundinaceus	856	44.01	4.43514e+06	111	127	239
Passeriformes	Acrocephalidae	Acrocephalus_arundinaceus	856	48.88	4.97417e+06	108	131	266
Passeriformes	Acrocephalidae	Acrocephalus_arundinaceus	856	48.88	4.8032e+06	113	137	237
Passeriformes	Acrocephalidae	Acrocephalus_arundinaceus	856	48.88	4.73448e+06	120	134	260
Passeriformes	Acrocephalidae	Acrocephalus_arundinaceus	856	48.88	5.20887e+06	114	132	254
Passeriformes	Acrocephalidae	Acrocephalus_arundinaceus	856	44.01	3.92541e+06	81	123	243
Passeriformes	Acrocephalidae	Acrocephalus_arundinaceus	856	44.01	3.48465e+06	98	131	249
Passeriformes	Acrocephalidae	Acrocephalus_arundinaceus	856	44.01	3.83799e+06	86	118	243
Passeriformes	Acrocephalidae	Acrocephalus_arundinaceus	856	44.01	4.04356e+06	92	150	271
Passeriformes	Acrocephalidae	Acrocephalus_arundinaceus	856	44.01	3.12173e+06	84	122	259
Passeriformes	Acrocephalidae	Acrocephalus_arundinaceus	856	44.01	3.7609e+06	95	123	245
Passeriformes	Acrocephalidae	Acrocephalus_arundinaceus	856	44.01	3.88715e+06	103	127	249
Passeriformes	Acrocephalidae	Acrocephalus_arundinaceus	856	44.01	3.43734e+06	95	126	238
Passeriformes	Acrocephalidae	Acrocephalus_arundinaceus	856	44.01	3.43609e+06	104	122	230
Passeriformes	Acrocephalidae	Acrocephalus_arundinaceus	856	48.88	4.12135e+06	96	116	248
Passeriformes	Acrocephalidae	Acrocephalus_arundinaceus	856	48.88	5.05237e+06	83	106	234
Passeriformes	Acrocephalidae	Acrocephalus_arundinaceus	856	44.01	3.22356e+06	99	118	231
Passeriformes	Acrocephalidae	Acrocephalus_arundinaceus	856	48.89	4.81906e+06	101	125	249
Passeriformes	Acrocephalidae	Acrocephalus_arundinaceus	856	48.9	4.29633e+06	99	118	249
Passeriformes	Acrocephalidae	Acrocephalus_arundinaceus	856	44.01	4.3286e+06	95	113	246
Passeriformes	Acrocephalidae	Acrocephalus_arundinaceus	856	48.88	4.49123e+06	92	112	277
Passeriformes	Acrocephalidae	Acrocephalus_arundinaceus	856	48.89	4.48852e+06	113	125	266
Passeriformes	Acrocephalidae	Acrocephalus_arundinaceus	856	48.88	4.16756e+06	98	127	242
Passeriformes	Acrocephalidae	Acrocephalus_arundinaceus	856	48.88	4.81583e+06	94	110	247
Passeriformes	Acrocephalidae	Acrocephalus_arundinaceus	856	48.88	4.23967e+06	120	138	249
Passeriformes	Acrocephalidae	Acrocephalus_arundinaceus	856	48.9	4.15573e+06	97	126	275
Passeriformes	Acrocephalidae	Acrocephalus_arundinaceus	856	48.89	4.58057e+06	88	123	266
Passeriformes	Acrocephalidae	Acrocephalus_arundinaceus	856	48.89	4.05425e+06	130	151	259
Passeriformes	Acrocephalidae	Acrocephalus_arundinaceus	856	48.88	4.29672e+06	94	107	265
Passeriformes	Acrocephalidae	Acrocephalus_arundinaceus	856	48.88	4.13886e+06	102	111	249
Passeriformes	Acrocephalidae	Acrocephalus_arundinaceus	856	48.88	4.15717e+06	106	130	243
Passeriformes	Acrocephalidae	Acrocephalus_arundinaceus	856	48.89	4.15669e+06	93	112	251
Passeriformes	Acrocephalidae	Acrocephalus_arundinaceus	856	48.88	4.34911e+06	95	112	245
Passeriformes	Acrocephalidae	Acrocephalus_arundinaceus	856	48.88	4.79099e+06	98	108	254
Passeriformes	Acrocephalidae	Acrocephalus_arundinaceus	856	48.88	4.19576e+06	94	114	280
Passeriformes	Acrocephalidae	Acrocephalus_arundinaceus	856	48.89	4.51812e+06	115	128	275
Passeriformes	Acrocephalidae	Acrocephalus_arundinaceus	856	44.01	3.79081e+06	101	124	238
Passeriformes	Acrocephalidae	Acrocephalus_arundinaceus	857	50.72	6.50951e+06	81	126	302
Passeriformes	Acrocephalidae	Acrocephalus_paludicola	638	52.74	4.91934e+06	100	118	312
Passeriformes	Acrocephalidae	Acrocephalus_scirpaceus	860	48.9	3.83617e+06	89	150	265
Passeriformes	Acrocephalidae	Acrocephalus_scirpaceus	860	48.9	4.02708e+06	79	146	281
Passeriformes	Acrocephalidae	Acrocephalus_scirpaceus	860	51.22	5.06552e+06	89	130	292
Passeriformes	Acrocephalidae	Acrocephalus_scirpaceus	860	48.9	4.54326e+06	130	156	267
Passeriformes	Acrocephalidae	Acrocephalus_scirpaceus	860	50.65	4.23411e+06	96	154	281
Passeriformes	Acrocephalidae	Acrocephalus_scirpaceus	860	50.65	4.42437e+06	96	131	266
Passeriformes	Acrocephalidae	Acrocephalus_scirpaceus	860	50.65	4.72875e+06	112	154	285
Passeriformes	Acrocephalidae	Acrocephalus_scirpaceus	860	51.22	4.62958e+06	134	153	267
Passeriformes	Acrocephalidae	Acrocephalus_scirpaceus	860	48.9	5.49684e+06	125	145	275
Passeriformes	Hirundinidae	Progne_subis	10_2	41.8833	4.94039e+06	105	117	286
Passeriformes	Hirundinidae	Progne_subis	10_2	41.8833	5.28902e+06	98	124	283
Passeriformes	Hirundinidae	Progne_subis	14	55	8.9743e+06	124	159	312
Passeriformes	Hirundinidae	Progne_subis	14	55	8.28309e+06	110	135	297
Passeriformes	Hirundinidae	Progne_subis	14	28	3.92973e+06	14	37	235
Passeriformes	Hirundinidae	Progne_subis	14	28	4.27156e+06	13	50	217
Passeriformes	Hirundinidae	Riparia_riparia	12_1	48.2	4.57123e+06	98	119	271
Passeriformes	Hirundinidae	Riparia_riparia	12_1	48.2	4.35008e+06	126	138	267
Passeriformes	Hirundinidae	Riparia_riparia	12_1	48.2	3.63608e+06	125	144	274
Passeriformes	Hirundinidae	Riparia_riparia	12_1	48.2	3.43438e+06	117	125	269
Passeriformes	Hirundinidae	Delichon_urbicum	12_2	48.1	5.18959e+06	120	129	279
Passeriformes	Hirundinidae	Delichon_urbicum	12_2	48.1	5.24489e+06	127	138	276
Passeriformes	Hirundinidae	Delichon_urbicum	12_2	48.1	4.47193e+06	122	138	276
Passeriformes	Hirundinidae	Delichon_urbicum	12_2	48.1	5.24489e+06	117	124	276
Passeriformes	Hirundinidae	Delichon_urbicum	12_2	48.1	4.28698e+06	119	125	277
Passeriformes	Hirundinidae	Hirundo_rustica	225	55.3	9.3698e+06	84	119	284
Passeriformes	Hirundinidae	Hirundo_rustica	225	55.3	7.01528e+06	92	128	304
Passeriformes	Hirundinidae	Hirundo_rustica	225	55.3	8.60713e+06	90	121	315
Passeriformes	Hirundinidae	Hirundo_rustica	225	55.3	9.37941e+06	102	132	308
Passeriformes	Hirundinidae	Hirundo_rustica	225	55.3	9.46812e+06	88	115	291
Passeriformes	Hirundinidae	Hirundo_rustica	11	43.3333	4.18453e+06	87	101	265
Passeriformes	Hirundinidae	Hirundo_rustica	11	43.3333	4.18453e+06	87	100	264
Passeriformes	Hirundinidae	Hirundo_rustica	11	43.3333	4.30781e+06	79	90	262
Passeriformes	Hirundinidae	Hirundo_rustica	11	43.3333	5.15369e+06	67	94	283
Passeriformes	Hirundinidae	Hirundo_rustica	504	48.985	5.17194e+06	74	101	286
Passeriformes	Hirundinidae	Hirundo_rustica	504	48.985	6.57637e+06	85	110	282
Passeriformes	Hirundinidae	Hirundo_rustica	504	48.985	6.78361e+06	65	108	296
Passeriformes	Hirundinidae	Hirundo_rustica	504	48.985	7.99346e+06	62	111	307
Passeriformes	Hirundinidae	Hirundo_rustica	504	48.985	6.36295e+06	76	119	314
Passeriformes	Hirundinidae	Hirundo_rustica	504	48.985	4.80926e+06	81	121	278
Passeriformes	Hirundinidae	Hirundo_rustica	504	48.985	5.68107e+06	77	106	287
Passeriformes	Hirundinidae	Hirundo_rustica	504	48.985	5.16269e+06	83	115	283
Passeriformes	Hirundinidae	Hirundo_rustica	504	48.985	5.17686e+06	74	104	281
Passeriformes	Hirundinidae	Hirundo_rustica	504	48.985	5.21652e+06	89	107	277
Passeriformes	Hirundinidae	Hirundo_rustica	504	48.985	4.97096e+06	84	112	314
Passeriformes	Hirundinidae	Hirundo_rustica	505	32.25	5.15714e+06	49	129	236
Passeriformes	Hirundinidae	Hirundo_rustica	505	45.93	5.63268e+06	85	140	307
Passeriformes	Hirundinidae	Hirundo_rustica	505	45.93	5.81807e+06	88	123	306
Passeriformes	Hirundinidae	Hirundo_rustica	505	45.93	7.56201e+06	87	145	286
Passeriformes	Hirundinidae	Hirundo_rustica	505	45.93	8.34139e+06	89	128	283
Passeriformes	Hirundinidae	Hirundo_rustica	505	45.93	6.84125e+06	86	131	322
Passeriformes	Hirundinidae	Hirundo_rustica	505	43.74	7.46738e+06	86	141	312
Passeriformes	Hirundinidae	Hirundo_rustica	505	53.59	5.83643e+06	124	146	341
Passeriformes	Hirundinidae	Hirundo_rustica	505	53.59	5.85952e+06	113	138	338
Passeriformes	Hirundinidae	Hirundo_rustica	505	53.59	4.72456e+06	113	129	310
Passeriformes	Hirundinidae	Hirundo_rustica	505	53.59	5.81229e+06	120	140	345
Passeriformes	Hirundinidae	Hirundo_rustica	505	47.67	4.99056e+06	109	134	322
Passeriformes	Hirundinidae	Hirundo_rustica	505	47.67	5.95291e+06	101	122	341
Passeriformes	Hirundinidae	Hirundo_rustica	505	47.67	2.76078e+06	89	113	300
Passeriformes	Hirundinidae	Hirundo_rustica	505	47.67	3.42656e+06	88	99	293
Passeriformes	Hirundinidae	Hirundo_rustica	505	47.67	570136	64	101	315
Passeriformes	Hirundinidae	Hirundo_rustica	851	46.16	4.14728e+06	70	130	281
Passeriformes	Hirundinidae	Hirundo_rustica	851	45.39	4.67383e+06	74	116	272
Passeriformes	Hirundinidae	Hirundo_rustica	851	45.39	5.32106e+06	48	98	276
Passeriformes	Hirundinidae	Hirundo_rustica	851	45.59	4.20528e+06	67	98	274
Passeriformes	Hirundinidae	Hirundo_rustica	851	46.17	3.99782e+06	81	111	273
Passeriformes	Hirundinidae	Hirundo_rustica	851	45.52	4.7171e+06	76	102	274
Passeriformes	Hirundinidae	Hirundo_rustica	851	46.16	3.96147e+06	66	112	293
Passeriformes	Hirundinidae	Hirundo_rustica	851	46.15	5.22014e+06	93	128	285
Passeriformes	Hirundinidae	Hirundo_rustica	851	46.17	4.79346e+06	74	102	278
Passeriformes	Hirundinidae	Hirundo_rustica	851	46.15	4.64241e+06	76	102	277
Passeriformes	Hirundinidae	Hirundo_rustica	851	45.39	4.74783e+06	76	101	280
Passeriformes	Hirundinidae	Hirundo_rustica	851	46.15	4.81385e+06	77	105	278
Passeriformes	Hirundinidae	Hirundo_rustica	851	46.17	4.44406e+06	100	131	287
Passeriformes	Hirundinidae	Hirundo_rustica	851	45.57	4.4223e+06	76	102	286
Passeriformes	Hirundinidae	Hirundo_rustica	851	45.45	4.43317e+06	65	103	301
Passeriformes	Hirundinidae	Hirundo_rustica	851	46.16	5.15977e+06	115	132	289
Passeriformes	Hirundinidae	Hirundo_rustica	851	45.58	4.26209e+06	106	120	298
Passeriformes	Hirundinidae	Hirundo_rustica	851	45.58	4.06773e+06	62	84	281
Passeriformes	Hirundinidae	Hirundo_rustica	851	45.54	4.50569e+06	85	108	285
Passeriformes	Hirundinidae	Hirundo_rustica	851	46.17	4.16867e+06	74	94	290
Passeriformes	Hirundinidae	Hirundo_rustica	851	46.15	4.46037e+06	98	116	288
Passeriformes	Hirundinidae	Hirundo_rustica	851	46.15	8.2992e+06	67	123	287
Passeriformes	Hirundinidae	Hirundo_rustica	851	46.17	4.35192e+06	77	115	278
Passeriformes	Hirundinidae	Hirundo_rustica	851	45.59	5.11753e+06	70	125	290
Passeriformes	Hirundinidae	Hirundo_rustica	851	46.15	8.3346e+06	53	118	284
Passeriformes	Hirundinidae	Hirundo_rustica	851	45.53	4.84808e+06	77	103	276
Passeriformes	Hirundinidae	Hirundo_rustica	851	46.15	4.83936e+06	72	126	290
Passeriformes	Hirundinidae	Hirundo_rustica	851	45.53	4.36092e+06	76	118	279
Passeriformes	Hirundinidae	Hirundo_rustica	851	45.39	4.48209e+06	69	105	282
Passeriformes	Hirundinidae	Hirundo_rustica	851	45.58	4.10647e+06	80	123	286
Passeriformes	Hirundinidae	Hirundo_rustica	851	45.54	4.91624e+06	62	95	274
Passeriformes	Hirundinidae	Hirundo_rustica	851	45.28	5.09396e+06	69	108	277
Passeriformes	Hirundinidae	Hirundo_rustica	851	45.39	5.04967e+06	72	98	271
Passeriformes	Hirundinidae	Hirundo_rustica	851	46.16	4.84737e+06	80	102	270
Passeriformes	Hirundinidae	Hirundo_rustica	851	45.58	4.90986e+06	60	107	293
Passeriformes	Hirundinidae	Hirundo_rustica	851	46.17	3.70146e+06	56	77	270
Passeriformes	Hirundinidae	Hirundo_rustica	851	46.16	7.88894e+06	81	127	291
Passeriformes	Hirundinidae	Hirundo_rustica	851	46.15	4.34807e+06	80	107	275
Passeriformes	Hirundinidae	Hirundo_rustica	851	45.59	4.28688e+06	63	109	300
Passeriformes	Hirundinidae	Hirundo_rustica	851	46.16	4.47669e+06	59	97	287
Passeriformes	Hirundinidae	Hirundo_rustica	851	46.17	4.36798e+06	69	103	285
Passeriformes	Hirundinidae	Hirundo_rustica	851	45.58	4.00108e+06	63	90	282
Passeriformes	Hirundinidae	Hirundo_rustica	851	45.58	4.6587e+06	73	102	285
Passeriformes	Hirundinidae	Hirundo_rustica	851	45.58	4.79594e+06	64	89	280
Passeriformes	Hirundinidae	Hirundo_rustica	851	45.58	7.31488e+06	59	103	295
Passeriformes	Hirundinidae	Hirundo_rustica	851	45.58	4.4143e+06	80	102	278
Passeriformes	Hirundinidae	Hirundo_rustica	851	46.15	3.89294e+06	65	84	279
Passeriformes	Hirundinidae	Hirundo_rustica	851	45.3	5.05238e+06	96	112	270
Passeriformes	Hirundinidae	Hirundo_rustica	851	45.39	5.10104e+06	69	99	280
Passeriformes	Hirundinidae	Hirundo_rustica	851	46.16	4.49772e+06	77	100	285
Passeriformes	Hirundinidae	Hirundo_rustica	851	45.54	4.00245e+06	77	111	291
Passeriformes	Hirundinidae	Hirundo_rustica	851	45.39	5.01373e+06	78	103	272
Passeriformes	Hirundinidae	Hirundo_rustica	851	45.39	4.76415e+06	62	75	269
Passeriformes	Hirundinidae	Hirundo_rustica	851	45.52	4.19417e+06	76	98	282
Passeriformes	Hirundinidae	Hirundo_rustica	851	46.17	4.6075e+06	78	102	285
Passeriformes	Hirundinidae	Hirundo_rustica	851	46.15	3.73139e+06	77	103	287
Passeriformes	Hirundinidae	Hirundo_rustica	851	45.58	4.22598e+06	62	73	274
Passeriformes	Hirundinidae	Hirundo_rustica	851	46.15	4.10699e+06	77	100	289
Passeriformes	Hirundinidae	Hirundo_rustica	851	45.58	3.71632e+06	85	93	280
Passeriformes	Hirundinidae	Hirundo_rustica	851	46.16	4.51332e+06	89	110	292
Passeriformes	Hirundinidae	Hirundo_rustica	851	45.39	8.6998e+06	70	110	310
Passeriformes	Hirundinidae	Hirundo_rustica	851	45.32	4.33819e+06	100	116	288
Passeriformes	Hirundinidae	Hirundo_rustica	851	46.17	5.17123e+06	96	119	295
Passeriformes	Hirundinidae	Hirundo_rustica	851	45.58	4.50487e+06	108	119	290
Passeriformes	Hirundinidae	Hirundo_rustica	851	46.16	4.41141e+06	86	115	288
Passeriformes	Hirundinidae	Hirundo_rustica	851	46.15	4.08257e+06	91	111	307
Passeriformes	Alaudidae	Eremophila_alpestris	705	54.8	875375	87	127	281
Passeriformes	Alaudidae	Eremophila_alpestris	705	54.8	1.09616e+06	89	133	288
Passeriformes	Passeridae	Passer_montanus	223	53.4	3.9781e+06	92	112	318
Passeriformes	Passeridae	Passer_montanus	223	53.4	4.80477e+06	86	131	325
Passeriformes	Passeridae	Passer_montanus	223	53.4	3.29432e+06	117	129	297
Passeriformes	Passeridae	Passer_montanus	223	53.4	4.56216e+06	67	113	318
Passeriformes	Passeridae	Passer_montanus	223	53.4	4.44173e+06	68	130	318
Passeriformes	Passeridae	Passer_montanus	223	53.4	4.0756e+06	109	120	340
Passeriformes	Passeridae	Passer_montanus	223	53.4	4.35276e+06	94	131	303
Passeriformes	Passeridae	Passer_montanus	223	53.4	3.92738e+06	91	116	292
Passeriformes	Passeridae	Passer_montanus	223	53.4	4.25906e+06	40	113	319
Passeriformes	Passeridae	Passer_montanus	223	53.4	3.68596e+06	61	132	296
Passeriformes	Passeridae	Passer_montanus	223	42.5	1.88761e+06	71	113	312
Passeriformes	Passeridae	Passer_montanus	223	42.5	1.89302e+06	95	101	302
Passeriformes	Passeridae	Passer_montanus	223	42.5	1.76238e+06	91	107	296
Passeriformes	Passeridae	Passer_montanus	223	42.62	1.49165e+06	40	104	325
Passeriformes	Passeridae	Passer_montanus	223	42.55	1.59636e+06	66	122	313
Passeriformes	Passeridae	Passer_montanus	223	42.55	1.79824e+06	76	98	309
Passeriformes	Passeridae	Passer_montanus	223	42.55	1.70919e+06	76	103	325
Passeriformes	Passeridae	Passer_montanus	223	42.62	2.0219e+06	86	117	308
Passeriformes	Passeridae	Passer_montanus	223	42.65	1.62535e+06	94	126	311
Passeriformes	Passeridae	Passer_montanus	223	42.62	1.64228e+06	87	122	311
Passeriformes	Passeridae	Passer_montanus	223	42.62	1.72792e+06	97	106	304
Passeriformes	Passeridae	Passer_montanus	223	42.55	1.694e+06	85	108	307
Passeriformes	Passeridae	Passer_montanus	223	42.55	2.73647e+06	84	119	297
Passeriformes	Passeridae	Passer_montanus	223	42.55	1.63319e+06	50	97	325
Passeriformes	Passeridae	Passer_montanus	223	42.55	1.60721e+06	76	125	349
Passeriformes	Passeridae	Passer_montanus	223	42.62	2.00712e+06	95	122	287
Passeriformes	Passeridae	Passer_montanus	223	42.55	1.5081e+06	85	97	318
Passeriformes	Passeridae	Passer_montanus	223	42.55	1.79769e+06	63	96	311
Passeriformes	Passeridae	Passer_montanus	223	42.62	1.95999e+06	87	102	329
Passeriformes	Passeridae	Passer_montanus	223	42.5	1.84662e+06	94	100	297
Passeriformes	Passeridae	Passer_montanus	223	53.85	4.17022e+06	66	117	316
Passeriformes	Passeridae	Passer_montanus	223	53.85	4.17891e+06	50	118	344
Passeriformes	Passeridae	Passer_montanus	223	53.85	4.70699e+06	43	133	354
Passeriformes	Passeridae	Passer_montanus	223	53.85	4.43182e+06	44	114	301
Passeriformes	Passeridae	Passer_montanus	223	53.85	4.36455e+06	70	114	292
Passeriformes	Passeridae	Passer_montanus	223	53.81	4.21419e+06	49	89	293
Passeriformes	Passeridae	Passer_montanus	223	53.81	4.11239e+06	87	116	274
Passeriformes	Passeridae	Passer_montanus	223	53.81	4.37588e+06	37	114	305
Passeriformes	Passeridae	Passer_montanus	223	53.85	4.27216e+06	76	109	303
Passeriformes	Passeridae	Passer_montanus	223	53.85	4.68984e+06	69	100	297
Passeriformes	Passeridae	Passer_montanus	223	53.81	3.67683e+06	89	119	301
Passeriformes	Passeridae	Passer_montanus	223	52.17	4.68979e+06	69	124	361
Passeriformes	Passeridae	Passer_montanus	223	52.17	3.9211e+06	97	119	324
Passeriformes	Passeridae	Passer_montanus	223	52.17	4.15243e+06	92	124	312
Passeriformes	Passeridae	Passer_montanus	223	52.17	4.16256e+06	70	133	322
Passeriformes	Passeridae	Passer_montanus	223	52.17	4.24119e+06	95	122	335
Passeriformes	Passeridae	Passer_montanus	223	52.17	4.43653e+06	89	135	354
Passeriformes	Passeridae	Passer_montanus	223	52.17	4.16256e+06	92	133	327
Passeriformes	Passeridae	Passer_montanus	223	52.17	4.52802e+06	95	115	317
Passeriformes	Passeridae	Passer_montanus	223	52.17	4.67447e+06	96	133	315
Passeriformes	Passeridae	Passer_montanus	223	52.17	3.15876e+06	78	120	326
Passeriformes	Passeridae	Passer_montanus	223	52.17	3.15571e+06	99	125	289
Passeriformes	Passeridae	Passer_montanus	223	52.17	3.21538e+06	90	117	303
Passeriformes	Passeridae	Passer_montanus	223	52.17	4.11617e+06	82	121	318
Passeriformes	Passeridae	Passer_montanus	223	52.17	4.66387e+06	79	136	317
Passeriformes	Passeridae	Passer_montanus	223	43.4	1.78435e+06	93	96	327
Passeriformes	Passeridae	Passer_montanus	223	43.4	2.11886e+06	62	82	297
Passeriformes	Passeridae	Passer_montanus	223	43.4	2.00114e+06	32	127	327
Passeriformes	Passeridae	Passer_montanus	223	43.4	2.45834e+06	35	112	323
Passeriformes	Passeridae	Passer_montanus	223	43.4	2.02867e+06	67	103	323
Passeriformes	Passeridae	Passer_montanus	223	43.4	2.18279e+06	105	120	323
Passeriformes	Passeridae	Passer_montanus	223	45.75	2.03884e+06	105	108	307
Passeriformes	Passeridae	Passer_montanus	223	45.53	2.11538e+06	98	108	322
Passeriformes	Passeridae	Passer_montanus	223	45.99	2.28917e+06	109	138	299
Passeriformes	Passeridae	Passer_montanus	223	45.57	2.4719e+06	97	105	314
Passeriformes	Passeridae	Passer_montanus	223	45.5	2.19204e+06	91	106	311
Passeriformes	Passeridae	Passer_montanus	223	45.44	2.00177e+06	104	110	316
Passeriformes	Passeridae	Passer_montanus	223	45.62	1.68083e+06	60	146	315
Passeriformes	Passeridae	Passer_montanus	223	45.56	2.22099e+06	60	112	340
Passeriformes	Passeridae	Passer_montanus	223	45.93	1.73075e+06	96	103	317
Passeriformes	Passeridae	Passer_montanus	223	45.93	2.30136e+06	94	121	317
Passeriformes	Passeridae	Passer_montanus	223	45.55	2.18823e+06	100	113	314
Passeriformes	Passeridae	Passer_montanus	223	45.62	2.25111e+06	110	143	299
Passeriformes	Passeridae	Passer_montanus	223	45.51	2.37112e+06	102	109	331
Passeriformes	Passeridae	Passer_montanus	223	45.1	2.60461e+06	38	110	309
Passeriformes	Passeridae	Passer_montanus	223	45.1	2.63933e+06	97	119	310
Passeriformes	Passeridae	Passer_montanus	223	45.1	2.54867e+06	101	111	314
Passeriformes	Passeridae	Passer_montanus	223	45.1	3.20091e+06	71	106	284
Passeriformes	Passeridae	Passer_montanus	223	45.1	2.79608e+06	65	106	310
Passeriformes	Passeridae	Passer_montanus	223	45.1	2.53676e+06	80	122	310
Passeriformes	Passeridae	Passer_montanus	223	45.1	2.55787e+06	117	127	323
Passeriformes	Passeridae	Passer_montanus	223	45.1	2.79269e+06	105	127	297
Passeriformes	Passeridae	Passer_montanus	223	45.1	2.61641e+06	86	116	305
Passeriformes	Passeridae	Passer_montanus	223	45.1	2.63753e+06	97	108	319
Passeriformes	Passeridae	Passer_hispaniolensis	221	44	1.50828e+06	79	128	309
Passeriformes	Passeridae	Motacilla_citreola	873	52.98	4.72409e+06	78	111	265
Passeriformes	Motacillidae	Anthus_campestris	21	50.5	4.64399e+06	99	141	288
Passeriformes	Motacillidae	Anthus_campestris	21	50.5	4.8457e+06	67	112	273
Passeriformes	Motacillidae	Anthus_campestris	21	50.5	4.04382e+06	77	127	266
Passeriformes	Motacillidae	Anthus_campestris	830	50.5	4.38742e+06	81	114	268
Passeriformes	Fringillidae	Carpodacus_erythrinus	9	56.97	5.8911e+06	109	139	286
Passeriformes	Fringillidae	Carpodacus_erythrinus	9	56.97	6.34238e+06	103	138	277
Passeriformes	Fringillidae	Carpodacus_erythrinus	9	56.97	5.35808e+06	108	138	291
Passeriformes	Fringillidae	Carduelis_cannabina	506	54.18	1.49048e+06	53	102	328
Passeriformes	Fringillidae	Carduelis_cannabina	506	54.18	1.49048e+06	60	117	319
Passeriformes	Fringillidae	Carduelis_cannabina	506	54.18	1.49048e+06	34	109	328
Passeriformes	Fringillidae	Carduelis_cannabina	506	54.18	1.49048e+06	35	110	322
Passeriformes	Fringillidae	Carduelis_cannabina	506	54.18	1.49048e+06	45	109	331
Passeriformes	Parulidae	Vermivora_chrysoptera	603	47.682	3.85303e+06	109	135	302
Passeriformes	Parulidae	Vermivora_chrysoptera	603	47.58	3.83423e+06	97	139	299
Passeriformes	Parulidae	Vermivora_chrysoptera	603	47.803	3.89019e+06	102	130	300
Passeriformes	Parulidae	Vermivora_chrysoptera	603	45.726	3.60511e+06	106	145	285
Passeriformes	Parulidae	Vermivora_chrysoptera	603	47.453	3.83835e+06	106	140	301
Passeriformes	Parulidae	Vermivora_chrysoptera	603	48.649	3.96277e+06	104	138	285
Passeriformes	Parulidae	Vermivora_chrysoptera	604	46.58	3.56619e+06	100	136	264
Passeriformes	Parulidae	Vermivora_chrysoptera	604	36.28	1.44428e+07	75	114	278
Passeriformes	Parulidae	Vermivora_chrysoptera	604	41.38	1.30648e+07	80	126	301
Passeriformes	Parulidae	Vermivora_chrysoptera	605	46.5	3.54971e+06	106	139	280
Passeriformes	Parulidae	Vermivora_chrysoptera	605	46.92	3.61821e+06	112	139	284
Passeriformes	Parulidae	Vermivora_chrysoptera	605	43.25	3.16211e+06	101	127	297
Passeriformes	Parulidae	Vermivora_chrysoptera	605	44.65	3.35146e+06	108	140	298
Passeriformes	Parulidae	Vermivora_chrysoptera	605	46.34	3.53699e+06	118	144	293
Passeriformes	Parulidae	Vermivora_chrysoptera	605	47.04	3.86006e+06	106	139	287
Passeriformes	Parulidae	Vermivora_chrysoptera	605	46.46	3.74601e+06	108	134	290
Passeriformes	Parulidae	Vermivora_chrysoptera	605	44.89	3.51726e+06	110	135	281
Passeriformes	Parulidae	Vermivora_chrysoptera	605	43.64	3.70601e+06	111	146	298
Passeriformes	Parulidae	Vermivora_chrysoptera	605	45.69	3.65201e+06	116	141	300
Passeriformes	Parulidae	Vermivora_chrysoptera	605	46.05	3.70555e+06	116	143	297
Passeriformes	Parulidae	Vermivora_chrysoptera	605	44.62	3.50645e+06	109	136	297
Passeriformes	Parulidae	Vermivora_chrysoptera	605	45.4	3.61855e+06	112	147	297
Passeriformes	Parulidae	Vermivora_chrysoptera	605	47.57	3.89149e+06	108	135	297
Passeriformes	Parulidae	Vermivora_chrysoptera	605	46.31	3.4655e+06	126	142	301
Passeriformes	Parulidae	Vermivora_chrysoptera	605	46.02	3.40039e+06	112	134	299
Passeriformes	Parulidae	Vermivora_chrysoptera	605	46.52	3.49623e+06	101	132	294
Passeriformes	Parulidae	Vermivora_chrysoptera	605	48.86	3.70786e+06	116	138	300
Passeriformes	Parulidae	Vermivora_chrysoptera	605	45.57	3.38739e+06	117	139	297
Passeriformes	Parulidae	Vermivora_chrysoptera	605	45.24	3.61333e+06	106	129	298
Passeriformes	Parulidae	Vermivora_chrysoptera	605	43.87	3.40006e+06	110	143	285
Passeriformes	Parulidae	Vermivora_chrysoptera	605	45.82	3.6474e+06	109	139	302
Passeriformes	Parulidae	Vermivora_chrysoptera	605	45.96	3.66885e+06	109	136	296
Passeriformes	Parulidae	Vermivora_chrysoptera	605	43.03	3.33631e+06	113	139	301
Passeriformes	Parulidae	Vermivora_chrysoptera	605	43.76	3.41032e+06	103	138	298
Passeriformes	Parulidae	Vermivora_chrysoptera	605	46.51	3.47096e+06	101	140	298
Passeriformes	Parulidae	Vermivora_chrysoptera	605	46.51	2.88375e+06	111	136	299
Passeriformes	Parulidae	Vermivora_chrysoptera	605	46.51	3.09136e+06	107	127	301
Passeriformes	Parulidae	Vermivora_chrysoptera	605	46.51	3.54712e+06	109	139	288
Passeriformes	Parulidae	Vermivora_chrysoptera	605	46.51	3.29823e+06	97	126	308
Passeriformes	Parulidae	Vermivora_chrysoptera	605	46.51	3.09133e+06	111	137	306
Passeriformes	Parulidae	Vermivora_chrysoptera	605	46.51	3.27507e+06	114	132	296
Passeriformes	Parulidae	Vermivora_chrysoptera	605	46.51	3.56188e+06	97	135	302
Passeriformes	Parulidae	Vermivora_chrysoptera	605	46.51	2.83598e+06	110	136	303
Passeriformes	Parulidae	Protonotaria_citrea	36	30.37	2.97755e+06	63	82	319
Passeriformes	Parulidae	Dendroica_cerulea	802	39.114	4.68639e+06	75	114	283
Passeriformes	Parulidae	Dendroica_cerulea	802	39.114	4.07241e+06	80	121	285
Passeriformes	Parulidae	Dendroica_cerulea	802	39.114	4.10399e+06	81	118	327
Passeriformes	Parulidae	Dendroica_striata	35	44.5167	3.72446e+06	127	146	291
Passeriformes	Parulidae	Dendroica_striata	35	44.5167	3.72446e+06	112	139	297
Passeriformes	Parulidae	Dendroica_striata	35	44.5167	3.72446e+06	121	140	319
Passeriformes	Parulidae	Dendroica_striata	507	58.767	5.70481e+06	126	152	304
Passeriformes	Parulidae	Dendroica_striata	507	60.716	7.50449e+06	111	152	304
Passeriformes	Parulidae	Dendroica_striata	507	63.1	8.85878e+06	111	152	304
Passeriformes	Parulidae	Dendroica_striata	507	64.5	9.31045e+06	111	152	304
Passeriformes	Parulidae	Dendroica_kirtlandii	37	44.402	2.36091e+06	117	133	299
Passeriformes	Icteridae	Icterus_bullockii	15	50.68	3.97419e+06	116	139	299
Passeriformes	Icteridae	Icterus_bullockii	15	50.68	3.64222e+06	113	137	297
Passeriformes	Icteridae	Agelaius_phoeniceus	843	46.8906	1.1159e+06	58	88	338
Passeriformes	Icteridae	Agelaius_phoeniceus	843	46.8906	1.8515e+06	37	84	342
Passeriformes	Icteridae	Agelaius_phoeniceus	843	46.8906	1.41407e+06	54	79	320
Passeriformes	Icteridae	Agelaius_phoeniceus	843	46.8906	1.15109e+06	85	96	324
Passeriformes	Icteridae	Agelaius_phoeniceus	843	46.8906	1.56533e+06	74	88	326
Passeriformes	Icteridae	Agelaius_phoeniceus	843	46.8906	1.49436e+06	66	102	330
Passeriformes	Icteridae	Agelaius_phoeniceus	843	46.8906	1.61165e+06	57	69	331
Passeriformes	Icteridae	Agelaius_phoeniceus	843	46.8977	998974	78	98	348
Passeriformes	Icteridae	Agelaius_phoeniceus	843	46.8977	1.04846e+06	78	105	338
Passeriformes	Icteridae	Agelaius_phoeniceus	843	46.8977	1.58518e+06	42	95	361
Passeriformes	Icteridae	Agelaius_phoeniceus	843	46.8977	1.59889e+06	51	103	329
Passeriformes	Icteridae	Agelaius_phoeniceus	843	46.8977	1.16953e+06	56	93	365
Passeriformes	Icteridae	Agelaius_phoeniceus	843	46.8977	1.64564e+06	53	103	329
Passeriformes	Icteridae	Euphagus_carolinus	16	61	4.27487e+06	103	120	324
Passeriformes	Icteridae	Euphagus_carolinus	16	61	5.09567e+06	95	126	334
Passeriformes	Icteridae	Euphagus_carolinus	16	61	3.84262e+06	91	120	329
Passeriformes	Passerellidae	Chondestes_grammacus	5	41	2.52844e+06	105	118	219
Passeriformes	Passerellidae	Chondestes_grammacus	5	41	2.77875e+06	109	124	238
Passeriformes	Passerellidae	Zonotrichia_atricapilla	672	61.38	2.52902e+06	116	136	269
Passeriformes	Passerellidae	Zonotrichia_atricapilla	672	59.36	2.35395e+06	94	125	277
Passeriformes	Passerellidae	Zonotrichia_atricapilla	672	58.98	2.24682e+06	113	143	268
Passeriformes	Passerellidae	Zonotrichia_atricapilla	672	62.75	2.72101e+06	115	142	298
Passeriformes	Passerellidae	Zonotrichia_atricapilla	672	59.84	2.74179e+06	109	140	293
Passeriformes	Passerellidae	Zonotrichia_atricapilla	672	61.11	2.5237e+06	132	148	295
Passeriformes	Passerellidae	Zonotrichia_atricapilla	672	57.79	2.1028e+06	116	134	263
Passeriformes	Passerellidae	Zonotrichia_atricapilla	672	57.86	3.31653e+06	121	140	276
Passeriformes	Passerellidae	Zonotrichia_atricapilla	672	57.46	3.26115e+06	122	149	269
Passeriformes	Passerellidae	Zonotrichia_atricapilla	672	58.62	2.38817e+06	128	136	277
Passeriformes	Passerellidae	Zonotrichia_atricapilla	672	59.88	3.23813e+06	113	139	277
Passeriformes	Passerellidae	Zonotrichia_atricapilla	672	56.85	3.36123e+06	126	147	285
Passeriformes	Passerellidae	Zonotrichia_atricapilla	672	60.49	3.23007e+06	126	140	288
Passeriformes	Passerellidae	Zonotrichia_atricapilla	672	58.14	3.09849e+06	113	140	264
Passeriformes	Passerellidae	Zonotrichia_atricapilla	672	57.95	3.373e+06	126	155	291
Passeriformes	Passerellidae	Zonotrichia_atricapilla	6	60	2.74575e+06	133	160	292
Passeriformes	Passerellidae	Zonotrichia_atricapilla	6	60	3.12213e+06	105	140	322
Passeriformes	Passerellidae	Zonotrichia_atricapilla	6	57	3.39833e+06	101	132	305
Passeriformes	Passerellidae	Zonotrichia_leucophrys	719	61.83	3.81097e+06	110	155	284
Passeriformes	Passerellidae	Zonotrichia_leucophrys	719	65.3	3.06627e+06	110	144	280
Passeriformes	Passerellidae	Zonotrichia_leucophrys	719	65.3	3.06627e+06	97	124	270
Passeriformes	Passerellidae	Zonotrichia_leucophrys	719	65.3	3.06627e+06	117	139	292
Passeriformes	Passerellidae	Emberiza_hortulana	33	63.2735	6.07058e+06	81	136	296
Passeriformes	Passerellidae	Emberiza_hortulana	33	63.9104	6.13374e+06	94	135	290
Passeriformes	Passerellidae	Emberiza_hortulana	33	58.9686	5.78501e+06	95	133	290
Passeriformes	Passerellidae	Emberiza_hortulana	33	63.3632	6.20941e+06	105	138	306
Passeriformes	Passerellidae	Emberiza_hortulana	33	62.8861	5.93937e+06	99	134	325
Passeriformes	Passerellidae	Emberiza_hortulana	33	65.3293	6.33503e+06	98	137	333
Passeriformes	Emberizidae	Emberiza_melanocephala	870	43.8376	6.30665e+06	91	126	261
Passeriformes	Emberizidae	Ammodramus_savannarum	508	43.967	2.82727e+06	50	123	313
Passeriformes	Emberizidae	Ammodramus_savannarum	508	43.967	1.57981e+06	76	111	288
Passeriformes	Emberizidae	Ammodramus_savannarum	508	39.207	2.10312e+06	90	108	314
Passeriformes	Calcariidae	Plectrophenax_nivalis	8	64.01	2.28371e+06	129	144	298
Passeriformes	Calcariidae	Plectrophenax_nivalis	8	64.01	2.28371e+06	130	149	297
Passeriformes	Calcariidae	Plectrophenax_nivalis	8	64.01	2.28371e+06	125	149	303
Passeriformes	Calcariidae	Plectrophenax_nivalis	8	64.01	2.28371e+06	128	150	310
Passeriformes	Calcariidae	Plectrophenax_nivalis	8	64.01	2.28371e+06	124	146	308
Passeriformes	Calcariidae	Plectrophenax_nivalis	8	64.01	2.28371e+06	117	149	308
Passeriformes	Calcariidae	Plectrophenax_nivalis	8	64.01	2.28371e+06	129	140	301
Passeriformes	Calcariidae	Plectrophenax_nivalis	8	64.01	2.28371e+06	128	161	301
Passeriformes	Calcariidae	Plectrophenax_nivalis	8	64.01	2.28371e+06	130	162	309
Passeriformes	Calcariidae	Plectrophenax_nivalis	8	64.01	2.28371e+06	123	150	301
Passeriformes	Calcariidae	Plectrophenax_nivalis	8	64.01	2.28371e+06	137	145	298
Passeriformes	Calcariidae	Plectrophenax_nivalis	8	64.01	2.28371e+06	126	158	299
Passeriformes	Calcariidae	Plectrophenax_nivalis	8	64.01	2.28371e+06	138	145	299
Passeriformes	Calcariidae	Plectrophenax_nivalis	8	64.01	2.28371e+06	136	145	299
Passeriformes	Calcariidae	Plectrophenax_nivalis	8	64.01	2.28371e+06	127	143	292
Passeriformes	Calcariidae	Plectrophenax_nivalis	8	64.01	2.28371e+06	124	149	300
Passeriformes	Calcariidae	Plectrophenax_nivalis	8	64.01	2.28371e+06	117	142	307
Passeriformes	Calcariidae	Calcarius_ornatus	509	40.203	1.30137e+06	80	122	309
Passeriformes	Calcariidae	Calcarius_ornatus	509	40.203	1.30137e+06	85	125	334
Passeriformes	Calcariidae	Calcarius_ornatus	509	40.203	1.30137e+06	53	112	307
Passeriformes	Calcariidae	Calcarius_ornatus	509	40.203	1.30137e+06	77	105	311
Passeriformes	Muscicapidae	Luscinia_calliope	226	49.9167	3.35587e+06	89	116	333
Passeriformes	Muscicapidae	Luscinia_calliope	226	49.9167	4.73005e+06	99	123	320
Passeriformes	Muscicapidae	Ficedula_albicollis	859	57.03	7.16692e+06	66	135	289
Passeriformes	Muscicapidae	Ficedula_albicollis	859	57.03	7.82647e+06	79	127	281
Passeriformes	Muscicapidae	Ficedula_albicollis	859	49.82	6.86734e+06	50	113	267
Passeriformes	Muscicapidae	Ficedula_albicollis	859	49.82	6.68288e+06	60	110	266
Passeriformes	Muscicapidae	Ficedula_albicollis	859	49.82	6.77829e+06	70	116	279
Passeriformes	Muscicapidae	Ficedula_albicollis	859	57.03	7.28261e+06	78	126	301
Passeriformes	Muscicapidae	Ficedula_albicollis	859	49.82	7.19123e+06	80	114	270
Passeriformes	Muscicapidae	Ficedula_albicollis	859	49.54	6.59909e+06	48	115	278
Passeriformes	Muscicapidae	Ficedula_albicollis	859	49.54	7.74877e+06	58	128	276
Passeriformes	Muscicapidae	Ficedula_albicollis	859	49.82	6.37846e+06	43	112	282
Passeriformes	Muscicapidae	Ficedula_albicollis	859	57.03	7.75063e+06	55	134	311
Passeriformes	Muscicapidae	Ficedula_albicollis	859	49.54	7.60775e+06	77	130	285
Passeriformes	Muscicapidae	Ficedula_albicollis	859	57.03	7.19162e+06	72	137	300
Passeriformes	Muscicapidae	Ficedula_albicollis	859	57.03	8.10811e+06	64	131	297
Passeriformes	Muscicapidae	Ficedula_albicollis	859	49.54	6.98636e+06	70	127	291
Passeriformes	Muscicapidae	Ficedula_albicollis	859	49.82	6.49492e+06	54	114	275
Passeriformes	Muscicapidae	Ficedula_albicollis	859	49.54	7.81946e+06	77	130	274
Passeriformes	Muscicapidae	Ficedula_albicollis	859	57.03	7.99191e+06	77	134	304
Passeriformes	Muscicapidae	Ficedula_albicollis	859	49.54	6.95067e+06	73	114	278
Passeriformes	Muscicapidae	Ficedula_albicollis	859	49.54	7.04426e+06	70	114	280
Passeriformes	Muscicapidae	Ficedula_albicollis	859	49.54	7.90422e+06	67	110	274
Passeriformes	Muscicapidae	Ficedula_albicollis	859	49.54	6.7013e+06	70	122	268
Passeriformes	Muscicapidae	Ficedula_albicollis	859	49.82	6.83411e+06	68	114	269
Passeriformes	Muscicapidae	Ficedula_albicollis	859	57.03	8.15262e+06	64	127	307
Passeriformes	Muscicapidae	Ficedula_albicollis	859	49.54	6.71008e+06	57	109	285
Passeriformes	Muscicapidae	Ficedula_albicollis	859	49.54	7.33978e+06	67	114	279
Passeriformes	Muscicapidae	Ficedula_albicollis	859	49.54	6.97708e+06	56	115	284
Passeriformes	Muscicapidae	Ficedula_albicollis	859	49.54	6.42154e+06	74	116	285
Passeriformes	Muscicapidae	Ficedula_albicollis	859	49.82	6.11418e+06	66	113	262
Passeriformes	Muscicapidae	Ficedula_albicollis	859	49.54	7.58124e+06	68	110	276
Passeriformes	Muscicapidae	Ficedula_albicollis	859	57.03	8.23057e+06	81	127	299
Passeriformes	Muscicapidae	Ficedula_albicollis	859	49.54	6.4684e+06	59	113	293
Passeriformes	Muscicapidae	Ficedula_albicollis	859	49.54	7.39673e+06	77	120	298
Passeriformes	Muscicapidae	Ficedula_albicollis	859	49.82	6.44484e+06	78	113	285
Passeriformes	Muscicapidae	Ficedula_albicollis	859	49.54	7.25098e+06	71	112	309
Passeriformes	Muscicapidae	Ficedula_hypoleuca	22	60.05	6.29583e+06	101	118	276
Passeriformes	Muscicapidae	Ficedula_hypoleuca	22	52.82	5.26808e+06	97	121	265
Passeriformes	Muscicapidae	Ficedula_hypoleuca	22	52.82	4.83883e+06	96	111	302
Passeriformes	Muscicapidae	Ficedula_hypoleuca	22	52.82	5.25892e+06	91	107	245
Passeriformes	Muscicapidae	Ficedula_hypoleuca	22	52.82	5.28833e+06	94	106	260
Passeriformes	Muscicapidae	Ficedula_hypoleuca	22	50.59	5.73899e+06	86	104	264
Passeriformes	Muscicapidae	Ficedula_hypoleuca	22	50.59	5.77799e+06	89	105	267
Passeriformes	Muscicapidae	Ficedula_hypoleuca	869	50.6	4.86716e+06	115	121	263
Passeriformes	Muscicapidae	Ficedula_hypoleuca	869	50.6	4.69157e+06	70	97	246
Passeriformes	Muscicapidae	Ficedula_hypoleuca	869	50.6	4.16341e+06	91	109	258
Passeriformes	Muscicapidae	Ficedula_hypoleuca	869	50.6	4.24051e+06	70	106	257
Passeriformes	Muscicapidae	Ficedula_hypoleuca	869	50.6	4.24465e+06	79	104	259
Passeriformes	Muscicapidae	Ficedula_hypoleuca	869	50.6	4.2669e+06	92	100	243
Passeriformes	Muscicapidae	Ficedula_hypoleuca	869	50.6	4.61379e+06	89	104	259
Passeriformes	Muscicapidae	Ficedula_hypoleuca	869	50.6	4.44232e+06	92	106	263
Passeriformes	Muscicapidae	Ficedula_hypoleuca	869	50.6	4.48454e+06	65	101	307
Passeriformes	Muscicapidae	Ficedula_hypoleuca	869	50.6	4.4331e+06	58	95	275
Passeriformes	Muscicapidae	Ficedula_hypoleuca	869	50.6	4.29885e+06	88	109	274
Passeriformes	Muscicapidae	Ficedula_hypoleuca	869	50.6	4.78235e+06	83	104	267
Passeriformes	Muscicapidae	Ficedula_hypoleuca	869	50.6	4.27917e+06	88	108	261
Passeriformes	Muscicapidae	Ficedula_hypoleuca	869	50.6	4.47908e+06	64	108	274
Passeriformes	Muscicapidae	Ficedula_hypoleuca	869	50.6	3.70834e+06	86	99	265
Passeriformes	Muscicapidae	Ficedula_hypoleuca	869	50.6	4.53593e+06	101	118	261
Passeriformes	Muscicapidae	Ficedula_hypoleuca	869	50.6	4.86308e+06	84	107	282
Passeriformes	Muscicapidae	Ficedula_hypoleuca	869	50.6	4.60531e+06	81	93	266
Passeriformes	Muscicapidae	Ficedula_hypoleuca	869	50.6	4.30663e+06	83	93	261
Passeriformes	Muscicapidae	Ficedula_hypoleuca	869	50.6	4.36576e+06	83	106	247
Passeriformes	Muscicapidae	Ficedula_hypoleuca	869	50.6	4.41541e+06	94	102	255
Passeriformes	Muscicapidae	Ficedula_hypoleuca	869	50.6	4.72475e+06	90	106	259
Passeriformes	Muscicapidae	Ficedula_semitorquata	28	42.9167	5.09537e+06	52	100	284
Passeriformes	Muscicapidae	Ficedula_semitorquata	28	42.9167	5.09537e+06	53	85	263
Passeriformes	Muscicapidae	Ficedula_semitorquata	28	42.9167	5.09537e+06	38	89	313
Passeriformes	Muscicapidae	Ficedula_semitorquata	28	42.9167	5.09537e+06	53	96	287
Passeriformes	Muscicapidae	Ficedula_semitorquata	28	42.9167	5.20577e+06	51	108	281
Passeriformes	Muscicapidae	Ficedula_semitorquata	28	42.9167	5.20577e+06	49	99	279
Passeriformes	Muscicapidae	Ficedula_semitorquata	28	42.9167	5.20577e+06	41	101	276
Passeriformes	Muscicapidae	Ficedula_semitorquata	28	42.9167	5.20577e+06	45	100	273
Passeriformes	Muscicapidae	Ficedula_semitorquata	28	42.9167	5.20577e+06	62	101	309
Passeriformes	Muscicapidae	Ficedula_semitorquata	28	42.9167	5.20577e+06	41	99	282
Passeriformes	Muscicapidae	Saxicola_rubetra	800	54.9	5.15439e+06	88	174	305
Passeriformes	Muscicapidae	Saxicola_rubetra	800	54.9	5.55134e+06	87	167	277
Passeriformes	Muscicapidae	Saxicola_rubetra	800	54.9	5.50135e+06	95	173	319
Passeriformes	Muscicapidae	Saxicola_rubetra	800	54.9	5.33347e+06	88	172	289
Passeriformes	Muscicapidae	Saxicola_rubetra	800	51.01	4.60514e+06	77	173	313
Passeriformes	Muscicapidae	Saxicola_rubetra	800	51.01	4.72361e+06	52	179	289
Passeriformes	Muscicapidae	Saxicola_rubetra	800	51.01	4.54903e+06	83	180	299
Passeriformes	Muscicapidae	Saxicola_rubetra	800	51.01	4.65937e+06	62	177	290
Passeriformes	Muscicapidae	Saxicola_rubetra	800	51.01	4.83494e+06	81	167	292
Passeriformes	Muscicapidae	Saxicola_rubetra	800	51.01	4.68883e+06	33	169	335
Passeriformes	Muscicapidae	Saxicola_rubetra	800	51.01	4.7342e+06	52	175	290
Passeriformes	Muscicapidae	Saxicola_rubetra	800	51.01	4.20016e+06	90	198	300
Passeriformes	Muscicapidae	Saxicola_rubetra	800	51.01	4.81099e+06	95	172	295
Passeriformes	Muscicapidae	Saxicola_rubetra	800	51.01	5.11607e+06	94	192	289
Passeriformes	Muscicapidae	Saxicola_rubetra	800	51.01	4.88209e+06	81	171	297
Passeriformes	Muscicapidae	Saxicola_rubetra	800	51.01	4.88144e+06	74	171	281
Passeriformes	Muscicapidae	Saxicola_rubetra	800	51.01	4.84106e+06	73	171	315
Passeriformes	Muscicapidae	Saxicola_rubetra	800	51.01	4.63524e+06	88	170	285
Passeriformes	Muscicapidae	Saxicola_rubetra	800	51.01	4.63524e+06	60	172	293
Passeriformes	Muscicapidae	Saxicola_rubetra	800	51.01	4.88317e+06	94	170	306
Passeriformes	Muscicapidae	Oenanthe_oenanthe	649	53	4.46886e+06	70	91	291
Passeriformes	Muscicapidae	Oenanthe_oenanthe	20	49.5	3.93174e+06	56	84	255
Passeriformes	Muscicapidae	Oenanthe_oenanthe	20	49.5	3.99842e+06	56	104	279
Passeriformes	Muscicapidae	Oenanthe_oenanthe	20	49.5	4.21065e+06	65	108	275
Passeriformes	Muscicapidae	Oenanthe_oenanthe	20	49.5	3.6459e+06	61	95	295
Passeriformes	Muscicapidae	Oenanthe_oenanthe	20	49.5	3.68969e+06	64	87	277
Passeriformes	Muscicapidae	Oenanthe_oenanthe	511	59.3	5.37546e+06	68	102	292
Passeriformes	Muscicapidae	Oenanthe_oenanthe	511	59.6	5.14676e+06	62	110	292
Passeriformes	Muscicapidae	Oenanthe_oenanthe	511	59.3	4.94185e+06	85	115	293
Passeriformes	Muscicapidae	Oenanthe_oenanthe	511	59.2	5.22922e+06	81	128	293
Passeriformes	Muscicapidae	Oenanthe_oenanthe	511	59.7	5.18293e+06	80	114	286
Passeriformes	Muscicapidae	Oenanthe_oenanthe	511	59.6	4.9258e+06	89	113	299
Passeriformes	Muscicapidae	Oenanthe_oenanthe	511	59.7	5.0036e+06	77	114	280
Passeriformes	Muscicapidae	Oenanthe_oenanthe	511	59.9	5.32173e+06	78	113	284
Passeriformes	Muscicapidae	Oenanthe_oenanthe	511	59.7	5.21261e+06	78	105	279
Passeriformes	Muscicapidae	Oenanthe_oenanthe	511	59.7	5.10356e+06	102	129	284
Passeriformes	Muscicapidae	Oenanthe_oenanthe	511	59.7	5.36031e+06	78	112	300
Passeriformes	Muscicapidae	Oenanthe_oenanthe	511	59.8	5.16282e+06	92	113	286
Passeriformes	Hirundinidae	Oenanthe_oenanthe	889	65.6	1.20489e+07	90	143	314
Passeriformes	Hirundinidae	Oenanthe_oenanthe	889	65.6	1.2055e+07	88	130	335
Passeriformes	Hirundinidae	Oenanthe_oenanthe	889	63.7	7.07968e+06	73	128	283
Passeriformes	Muscicapidae	Phoenicurus_phoenicurus	30	55.6	5.18781e+06	93	108	274
Passeriformes	Muscicapidae	Phoenicurus_phoenicurus	30	55.6	4.68249e+06	94	112	274
Passeriformes	Muscicapidae	Phoenicurus_phoenicurus	30	55.6	4.75355e+06	109	128	274
Passeriformes	Muscicapidae	Phoenicurus_phoenicurus	30	55.6	5.00172e+06	94	95	274
Passeriformes	Muscicapidae	Phoenicurus_phoenicurus	30	55.6	4.68664e+06	73	103	274
Passeriformes	Muscicapidae	Phoenicurus_phoenicurus	30	55.6	5.10844e+06	86	109	274
Passeriformes	Muscicapidae	Phoenicurus_phoenicurus	30	55.6	5.04514e+06	61	109	274
Passeriformes	Muscicapidae	Phoenicurus_phoenicurus	850	46.33	3.74671e+06	88	118	265
Passeriformes	Muscicapidae	Phoenicurus_phoenicurus	850	46.33	3.65485e+06	60	124	283
Passeriformes	Muscicapidae	Luscinia_svecica	26	50.7333	5.92664e+06	98	125	327
Passeriformes	Muscicapidae	Luscinia_luscinia	854_2	55.65	7.89895e+06	79	145	338
Passeriformes	Muscicapidae	Luscinia_luscinia	854_2	55.65	8.23573e+06	82	143	341
Passeriformes	Muscicapidae	Luscinia_luscinia	854_2	55.65	6.78924e+06	97	132	322
Passeriformes	Muscicapidae	Luscinia_luscinia	854_2	55.65	8.1793e+06	75	126	340
Passeriformes	Muscicapidae	Luscinia_luscinia	854_2	55.65	8.30228e+06	75	133	347
Passeriformes	Muscicapidae	Luscinia_luscinia	854_2	55.65	8.15145e+06	88	136	354
Passeriformes	Muscicapidae	Luscinia_luscinia	854_2	55.65	7.30585e+06	81	135	343
Passeriformes	Muscicapidae	Luscinia_luscinia	854_2	55.65	8.38382e+06	74	129	354
Passeriformes	Muscicapidae	Luscinia_luscinia	854_2	55.65	8.2934e+06	81	135	351
Passeriformes	Muscicapidae	Luscinia_luscinia	854_2	55.65	8.35549e+06	88	141	367
Passeriformes	Muscicapidae	Luscinia_luscinia	854_2	55.65	7.73191e+06	91	129	359
Passeriformes	Muscicapidae	Luscinia_megarhynchos	852	47.62	3.92904e+06	79	111	264
Passeriformes	Muscicapidae	Luscinia_megarhynchos	852	44.58	3.15297e+06	85	108	279
Passeriformes	Muscicapidae	Luscinia_megarhynchos	852	47.62	3.58863e+06	69	107	277
Passeriformes	Muscicapidae	Luscinia_megarhynchos	852	47.62	3.94914e+06	72	102	279
Passeriformes	Muscicapidae	Luscinia_megarhynchos	852	47.62	4.1494e+06	84	106	274
Passeriformes	Muscicapidae	Luscinia_megarhynchos	852	47.62	3.10937e+06	85	124	297
Passeriformes	Muscicapidae	Luscinia_megarhynchos	852	47.62	4.45729e+06	74	108	313
Passeriformes	Muscicapidae	Luscinia_megarhynchos	852	42.08	3.25639e+06	86	112	304
Passeriformes	Muscicapidae	Luscinia_megarhynchos	852	42.08	3.45298e+06	82	117	312
Passeriformes	Muscicapidae	Luscinia_megarhynchos	852	44.58	3.36672e+06	78	107	322
Passeriformes	Muscicapidae	Luscinia_megarhynchos	852	42.08	3.39451e+06	91	113	310
Passeriformes	Muscicapidae	Luscinia_megarhynchos	852	47.62	3.54157e+06	84	105	311
Passeriformes	Muscicapidae	Luscinia_megarhynchos	855	39	3.28811e+06	77	99	243
Passeriformes	Muscicapidae	Luscinia_megarhynchos	855	51.3	6.21318e+06	97	139	273
Passeriformes	Muscicapidae	Luscinia_megarhynchos	855	42.4	7.40863e+06	107	145	275
Passeriformes	Muscicapidae	Luscinia_megarhynchos	876	38.96	2.87081e+06	78	97	253
Passeriformes	Muscicapidae	Erythropygia_galactotes	633_2	36.3667	1.8646e+06	167	179	262
Passeriformes	Muscicapidae	Erythropygia_galactotes	633_2	36.3667	2.14668e+06	116	136	284
Passeriformes	Muscicapidae	Erythropygia_galactotes	633_2	36.3667	2.1946e+06	96	128	263
Passeriformes	Turdidae	Hylocichla_mustelina	49	41.8	3.50236e+06	110	127	303
Passeriformes	Turdidae	Hylocichla_mustelina	49	41.8	3.50236e+06	107	124	297
Passeriformes	Turdidae	Hylocichla_mustelina	49	41.8	3.50236e+06	104	119	293
Passeriformes	Turdidae	Hylocichla_mustelina	49	41.8	3.50236e+06	98	129	305
Passeriformes	Turdidae	Hylocichla_mustelina	49	41.8	3.50236e+06	91	125	305
Passeriformes	Turdidae	Hylocichla_mustelina	49	41.8	3.46452e+06	109	125	293
Passeriformes	Turdidae	Hylocichla_mustelina	49	41.8	3.46452e+06	102	116	318
Passeriformes	Turdidae	Hylocichla_mustelina	49	41.8	3.50236e+06	101	116	295
Passeriformes	Turdidae	Hylocichla_mustelina	49	41.8	3.21638e+06	114	129	298
Passeriformes	Turdidae	Catharus_ustulatus	40	49.3	1.19789e+07	106	182	290
Passeriformes	Turdidae	Catharus_ustulatus	40	49.3	1.23195e+07	96	148	291
Passeriformes	Turdidae	Catharus_ustulatus	40	49.3	1.18772e+07	108	143	287
Passeriformes	Turdidae	Catharus_ustulatus	40	49.3	1.1936e+07	101	137	275
Passeriformes	Turdidae	Catharus_ustulatus	40	50.861	5.9625e+06	85	160	331
Passeriformes	Turdidae	Catharus_ustulatus	40	50.861	6.11531e+06	94	157	307
Passeriformes	Turdidae	Catharus_ustulatus	40	50.861	6.17915e+06	97	142	290
Passeriformes	Turdidae	Catharus_ustulatus	40	50.861	5.9625e+06	100	141	281
Passeriformes	Turdidae	Catharus_ustulatus	43	38.01	2.25036e+06	62	189	281
Passeriformes	Turdidae	Catharus_ustulatus	43	37.32	2.46987e+06	114	183	285
Passeriformes	Turdidae	Catharus_ustulatus	43	37.03	2.66898e+06	108	195	294
Passeriformes	Turdidae	Catharus_ustulatus	43	36.49	2.01826e+06	114	173	284
Passeriformes	Turdidae	Catharus_ustulatus	43	33.9	1.7816e+06	64	198	280
Passeriformes	Turdidae	Catharus_ustulatus	43	37.13	2.53629e+06	111	167	280
Passeriformes	Turdidae	Catharus_ustulatus	43	38.14	2.77222e+06	100	174	290
Passeriformes	Turdidae	Catharus_ustulatus	43	37.18	2.2494e+06	95	173	283
Passeriformes	Turdidae	Catharus_ustulatus	43	41.06	2.53458e+06	95	175	285
Passeriformes	Turdidae	Catharus_ustulatus	43	38.31	2.35388e+06	102	163	283
Passeriformes	Turdidae	Catharus_ustulatus	43	38.92	2.69802e+06	107	196	293
Passeriformes	Turdidae	Catharus_ustulatus	43	40.43	2.88342e+06	104	169	282
Passeriformes	Turdidae	Catharus_fuscescens	42	39.44	4.92136e+06	103	135	328
Passeriformes	Turdidae	Catharus_fuscescens	42	39.44	5.95806e+06	103	127	312
Passeriformes	Turdidae	Catharus_fuscescens	42	39.44	5.91037e+06	99	125	306
Passeriformes	Turdidae	Catharus_fuscescens	42	39.44	6.24859e+06	103	119	320
Passeriformes	Turdidae	Catharus_fuscescens	42	39.44	5.54972e+06	110	140	336
Passeriformes	Turdidae	Catharus_fuscescens	44	49.56	8.9465e+06	107	141	296
Otidiformes	Otididae	Turdus_torquatus	34	56.9333	2.76583e+06	63	96	304
Passeriformes	Turdidae	Turdus_torquatus	867	48.36	1.28473e+06	86	95	310
Passeriformes	Turdidae	Turdus_torquatus	867	49.11	1.24283e+06	70	90	297
Passeriformes	Turdidae	Turdus_torquatus	867	49.8574	2.7355e+06	81	91	309
Passeriformes	Mimidae	Dumetella_carolinensis	838	46.67	1.17161e+07	116	151	292
Passeriformes	Mimidae	Dumetella_carolinensis	838	46.67	1.17161e+07	123	151	287
Passeriformes	Mimidae	Dumetella_carolinensis	838	46.67	1.17161e+07	116	144	287
Passeriformes	Mimidae	Dumetella_carolinensis	838	46.67	1.17161e+07	123	151	292
Passeriformes	Sturnidae	Sturnus_philippensis	39	37.9667	4.5145e+06	88	116	283
Passeriformes	Sturnidae	Sturnus_philippensis	39	37.9667	5.10028e+06	80	135	288
Passeriformes	Sturnidae	Sturnus_philippensis	39	37.9667	3.54594e+06	81	120	284
Passeriformes	Sturnidae	Sturnus_philippensis	39	37.9667	3.72572e+06	86	114	283
Passeriformes	Laniidae	Lanius_collurio	18	55.98	8.3301e+06	66	119	308
Passeriformes	Laniidae	Lanius_collurio	18	55.98	8.65536e+06	82	146	316
Passeriformes	Laniidae	Lanius_collurio	18	55.98	8.97145e+06	76	147	329
Passeriformes	Laniidae	Lanius_collurio	18	55.98	7.73336e+06	95	146	324
Passeriformes	Laniidae	Lanius_collurio	18	56.23	8.69801e+06	93	154	317
Passeriformes	Laniidae	Lanius_collurio	18	55.85	1.21442e+07	92	159	313
Passeriformes	Laniidae	Lanius_collurio	19	42.65	7.55385e+06	95	150	342
Passeriformes	Laniidae	Lanius_collurio	19	42.65	7.55385e+06	93	140	327
Passeriformes	Laniidae	Lanius_collurio	19	42.65	7.34392e+06	88	153	337
Passeriformes	Laniidae	Lanius_collurio	19	42.65	7.55385e+06	88	142	327
Passeriformes	Laniidae	Lanius_collurio	19	42.65	7.49987e+06	92	143	314
Passeriformes	Laniidae	Lanius_collurio	19	42.65	8.34233e+06	88	149	329
Passeriformes	Laniidae	Lanius_collurio	19	42.65	8.2762e+06	99	158	326
Passeriformes	Laniidae	Lanius_collurio	635	55.98	8.87419e+06	76	147	329
Passeriformes	Laniidae	Lanius_collurio	635	55.98	8.08651e+06	89	152	313
Passeriformes	Laniidae	Lanius_collurio	635	55.98	8.17473e+06	87	150	319
Passeriformes	Laniidae	Lanius_collurio	635	55.98	8.09109e+06	90	145	320
Passeriformes	Laniidae	Lanius_collurio	635	55.98	7.88652e+06	94	157	327
Passeriformes	Laniidae	Lanius_collurio	635	55.98	7.83274e+06	84	143	322
Passeriformes	Laniidae	Lanius_collurio	635	56.5	8.58344e+06	93	154	317
Passeriformes	Laniidae	Lanius_collurio	635	55.85	8.16982e+06	92	159	313
Passeriformes	Laniidae	Lanius_collurio	635	55.98	8.86872e+06	66	119	308
Passeriformes	Laniidae	Lanius_collurio	635	55.98	8.67879e+06	82	146	316
Passeriformes	Laniidae	Lanius_collurio	635	55.98	6.82905e+06	86	142	329
Passeriformes	Laniidae	Lanius_collurio	635	55.98	7.93462e+06	91	146	332
Passeriformes	Laniidae	Lanius_collurio	635	55.98	9.0236e+06	77	153	335
Passeriformes	Laniidae	Lanius_collurio	635	55.98	7.98563e+06	85	152	322
Passeriformes	Laniidae	Lanius_collurio	635	55.98	8.40996e+06	84	145	337
Passeriformes	Laniidae	Lanius_collurio	635	55.98	7.92359e+06	83	141	336
Passeriformes	Laniidae	Lanius_collurio	635	55.98	9.2449e+06	71	129	310
Passeriformes	Laniidae	Lanius_collurio	635	55.98	8.41149e+06	76	134	318
Passeriformes	Laniidae	Lanius_collurio	635	55.98	8.11432e+06	90	143	328
Passeriformes	Laniidae	Lanius_collurio	635	55.85	8.29656e+06	91	152	328
Passeriformes	Laniidae	Lanius_collurio	635	55.85	7.78264e+06	93	149	333
Passeriformes	Laniidae	Lanius_collurio	635	55.85	7.82819e+06	91	148	337
Passeriformes	Vireonidae	Vireo_olivaceus	50	41.8	4.72431e+06	74	124	287
Passeriformes	Vireonidae	Vireo_olivaceus	50	41.8	4.76425e+06	75	125	294
Passeriformes	Vireonidae	Vireo_olivaceus	50	41.8	5.19482e+06	78	130	287
Passeriformes	Vireonidae	Vireo_olivaceus	50	41.8	5.02743e+06	79	130	294
Passeriformes	Vireonidae	Vireo_olivaceus	50	41.8	4.79274e+06	89	130	296
Passeriformes	Vireonidae	Vireo_olivaceus	50	41.8	4.80205e+06	90	133	288
Passeriformes	Vireonidae	Vireo_olivaceus	50	41.8	4.55733e+06	90	137	308
Passeriformes	Vireonidae	Vireo_olivaceus	50	41.8	4.17199e+06	91	134	296
Passeriformes	Vireonidae	Vireo_olivaceus	50	41.8	5.08364e+06	96	139	282
Passeriformes	Vireonidae	Vireo_cassinii	884	36.6	1.88588e+06	88	109	263
Passeriformes	Vireonidae	Vireo_cassinii	884	36.6	2.72693e+06	113	131	265
Passeriformes	Vireonidae	Vireo_cassinii	884	36.6	3.16931e+06	105	140	285
Passeriformes	Vireonidae	Vireo_cassinii	884	36.6	2.33598e+06	101	123	263
Passeriformes	Tyrannidae	Tyrannus_tyrannus	45_1	40.48	6.69458e+06	108	119	303
Passeriformes	Tyrannidae	Tyrannus_tyrannus	45_1	40.48	5.87477e+06	123	148	301
Passeriformes	Tyrannidae	Tyrannus_tyrannus	45_1	40.48	6.94008e+06	111	126	302
Passeriformes	Tyrannidae	Tyrannus_tyrannus	45_1	40.48	6.84119e+06	106	148	289
Passeriformes	Tyrannidae	Tyrannus_tyrannus	45_1	40.48	6.94086e+06	116	134	297
Passeriformes	Tyrannidae	Tyrannus_tyrannus	45_1	40.48	5.16399e+06	107	130	267
Passeriformes	Tyrannidae	Tyrannus_tyrannus	45_1	40.48	7.03851e+06	113	128	266
Passeriformes	Tyrannidae	Tyrannus_tyrannus	45_1	40.48	7.04509e+06	94	120	279
Passeriformes	Tyrannidae	Tyrannus_forficatus	45_2	34.39	2.44469e+06	102	108	305
Passeriformes	Tyrannidae	Tyrannus_verticalis	45_3	34.38	1.56208e+06	115	126	204
Falconiformes	Falconidae	Falco_eleonorae	826	27.7297	7.83376e+06	99	119	310
Falconiformes	Falconidae	Falco_eleonorae	826	26.3784	7.62642e+06	102	129	318
Falconiformes	Falconidae	Falco_eleonorae	826	25.4595	7.80216e+06	101	130	314
Falconiformes	Falconidae	Falco_eleonorae	826	26.4324	7.63661e+06	95	127	314
Falconiformes	Falconidae	Falco_eleonorae	826	25.8378	7.62917e+06	94	134	319
Falconiformes	Falconidae	Falco_eleonorae	826	26.5405	7.87501e+06	102	143	326
Falconiformes	Falconidae	Falco_eleonorae	826	25.4595	7.728e+06	100	151	323
Falconiformes	Falconidae	Falco_eleonorae	826	26.0541	7.77434e+06	92	152	313
Falconiformes	Falconidae	Falco_eleonorae	826	29.3514	7.71313e+06	92	148	318
Falconiformes	Falconidae	Falco_eleonorae	826	29.8919	7.80264e+06	103	131	320
Falconiformes	Falconidae	Falco_eleonorae	826	29.7297	7.71476e+06	100	127	317
Falconiformes	Falconidae	Falco_eleonorae	826	28.3784	7.78145e+06	101	140	330
Falconiformes	Falconidae	Falco_eleonorae	826	28.1622	7.71069e+06	91	124	319
Falconiformes	Falconidae	Falco_eleonorae	826	29.4054	8.03739e+06	97	131	325
Falconiformes	Falconidae	Falco_eleonorae	826	29.5135	7.93883e+06	91	129	319
Falconiformes	Falconidae	Falco_eleonorae	826	32.5946	7.7934e+06	98	129	321
Falconiformes	Falconidae	Falco_eleonorae	826	31.9459	7.54312e+06	97	138	316
Falconiformes	Falconidae	Falco_eleonorae	826	29.4054	7.6656e+06	96	138	317
Falconiformes	Falconidae	Falco_eleonorae	129	37	6.43972e+06	104	121	316
Falconiformes	Falconidae	Falco_eleonorae	129	37	6.30432e+06	103	127	309
Falconiformes	Falconidae	Falco_eleonorae	713	34.59	5.7544e+06	103	127	319
Falconiformes	Falconidae	Falco_eleonorae	713	34.59	5.52436e+06	98	114	312
Falconiformes	Falconidae	Falco_eleonorae	713	34.59	5.52436e+06	102	120	310
Falconiformes	Falconidae	Falco_eleonorae	713	34.59	5.52436e+06	99	123	326
Falconiformes	Falconidae	Falco_eleonorae	713	34.59	5.52436e+06	99	123	331
Falconiformes	Falconidae	Falco_subbuteo	127	52.8333	7.05719e+06	90	127	281
Falconiformes	Falconidae	Falco_peregrinus	120	67.68	4.93184e+06	123	151	270
Falconiformes	Falconidae	Falco_peregrinus	120	64.39	4.89449e+06	141	176	297
Falconiformes	Falconidae	Falco_peregrinus	120	68.57	5.0205e+06	117	157	279
Falconiformes	Falconidae	Falco_peregrinus	120	69.81	5.17595e+06	121	153	298
Falconiformes	Falconidae	Falco_peregrinus	120	68.13	5.21131e+06	126	151	259
Falconiformes	Falconidae	Falco_peregrinus	120	68.28	5.84074e+06	121	147	289
Falconiformes	Falconidae	Falco_naumanni	117	40	3.39514e+06	41	44	274
Falconiformes	Falconidae	Falco_naumanni	117	40	3.33692e+06	40	44	261
Falconiformes	Falconidae	Falco_naumanni	117	40	3.57968e+06	43	45	272
Falconiformes	Falconidae	Falco_naumanni	117	40	3.36033e+06	42	45	276
Falconiformes	Falconidae	Falco_naumanni	118	39	2.66571e+06	76	90	278
Falconiformes	Falconidae	Falco_naumanni	118	39	2.90747e+06	36	53	296
Falconiformes	Falconidae	Falco_naumanni	118	37	2.37862e+06	59	92	295
Falconiformes	Falconidae	Falco_naumanni	118	38	2.65154e+06	53	87	272
Bucerotiformes	Upupidae	Upupa_epops	136	47	3.4671e+06	79	110	256
Bucerotiformes	Upupidae	Upupa_epops	136	47	2.85707e+06	69	92	246
Bucerotiformes	Upupidae	Upupa_epops	512	46.233	3.40309e+06	54	101	274
Bucerotiformes	Upupidae	Upupa_epops	512	51.417	4.01973e+06	65	105	278
Bucerotiformes	Upupidae	Upupa_epops	512	48.833	3.4803e+06	87	103	286
Piciformes	Picidae	Jynx_torquilla	113	52.0167	3.23719e+06	75	99	275
Coraciiformes	Coraciidae	Coracias_garrulus	513	37.0833	6.7399e+06	54	126	314
Coraciiformes	Coraciidae	Coracias_garrulus	513	37.0833	6.94e+06	41	104	312
Coraciiformes	Coraciidae	Coracias_garrulus	513	37.0833	5.62887e+06	91	126	324
Coraciiformes	Coraciidae	Coracias_garrulus	59	40	6.11055e+06	64	124	318
Coraciiformes	Coraciidae	Coracias_garrulus	514	37.7847	5.77584e+06	47	107	298
Coraciiformes	Coraciidae	Coracias_garrulus	514	37.6942	6.25499e+06	45	103	300
Coraciiformes	Coraciidae	Coracias_garrulus	858	37.08	6.6941e+06	54	121	305
Coraciiformes	Coraciidae	Coracias_garrulus	858	37.08	6.33419e+06	69	124	310
Coraciiformes	Coraciidae	Coracias_garrulus	858	37.08	6.91035e+06	42	106	313
Coraciiformes	Coraciidae	Coracias_garrulus	858	41.83	7.14324e+06	80	141	327
Coraciiformes	Meropidae	Merops_apiaster	853	51.62	4.40091e+06	106	146	270
Coraciiformes	Meropidae	Merops_apiaster	853	51.62	6.17711e+06	93	142	274
Coraciiformes	Meropidae	Merops_apiaster	853	38.1	3.06269e+06	86	108	262
Coraciiformes	Meropidae	Merops_apiaster	853	51.62	6.15752e+06	94	140	275
Coraciiformes	Meropidae	Merops_apiaster	853	39.9	3.04576e+06	77	116	244
Coraciiformes	Meropidae	Merops_apiaster	853	51.62	5.21574e+06	86	131	288
Coraciiformes	Meropidae	Merops_apiaster	853	51.62	5.92209e+06	106	139	280
Coraciiformes	Meropidae	Merops_apiaster	853	39.8	2.95215e+06	82	96	251
Coraciiformes	Meropidae	Merops_apiaster	853	51.62	6.56176e+06	97	133	288
Coraciiformes	Meropidae	Merops_apiaster	853	38.1	3.60676e+06	62	91	251
Coraciiformes	Meropidae	Merops_apiaster	853	51.62	6.3684e+06	99	135	291
Coraciiformes	Meropidae	Merops_apiaster	853	51.62	6.54804e+06	97	132	291
Coraciiformes	Meropidae	Merops_apiaster	853	39.8	2.82289e+06	84	113	270
Coraciiformes	Meropidae	Merops_apiaster	853	39.8	2.82202e+06	71	97	262
Coraciiformes	Meropidae	Merops_apiaster	853	39.8	2.84582e+06	76	82	252
Coraciiformes	Meropidae	Merops_apiaster	853	51.62	6.47437e+06	106	138	292
Coraciiformes	Meropidae	Merops_apiaster	853	51.62	6.45701e+06	102	134	289
Coraciiformes	Meropidae	Merops_apiaster	853	38.1	2.79441e+06	84	95	256
Coraciiformes	Meropidae	Merops_apiaster	853	39.8	2.8878e+06	85	112	247
Coraciiformes	Meropidae	Merops_apiaster	853	39.8	2.7274e+06	90	100	269
Coraciiformes	Meropidae	Merops_apiaster	853	38.1	2.39363e+06	80	90	280
Coraciiformes	Meropidae	Merops_apiaster	853	38.1	2.46367e+06	80	84	266
Coraciiformes	Meropidae	Merops_apiaster	853	51.62	6.40078e+06	94	141	274
Coraciiformes	Meropidae	Merops_apiaster	853	39.9	2.92548e+06	78	107	244
Coraciiformes	Meropidae	Merops_apiaster	853	51.62	6.44024e+06	92	130	274
Coraciiformes	Meropidae	Merops_apiaster	853	51.62	5.50854e+06	89	132	287
Coraciiformes	Meropidae	Merops_apiaster	853	51.62	5.69189e+06	89	134	290
Coraciiformes	Meropidae	Merops_apiaster	853	38.1	2.96391e+06	85	96	248
Coraciiformes	Meropidae	Merops_apiaster	853	38.1	2.87299e+06	84	108	266
Coraciiformes	Meropidae	Merops_apiaster	853	51.62	7.16595e+06	95	135	291
Coraciiformes	Meropidae	Merops_apiaster	853	51.62	6.762e+06	102	130	286
Coraciiformes	Meropidae	Merops_apiaster	853	51.62	6.40744e+06	99	132	290
Coraciiformes	Meropidae	Merops_apiaster	853	51.62	6.32001e+06	100	133	291
Coraciiformes	Meropidae	Merops_apiaster	853	51.62	6.41147e+06	106	134	288
Coraciiformes	Meropidae	Merops_apiaster	853	39.8	2.96164e+06	84	96	251
Coraciiformes	Meropidae	Merops_apiaster	853	51.62	6.49127e+06	97	132	294
Coraciiformes	Meropidae	Merops_apiaster	853	51.62	5.4503e+06	107	135	290
Coraciiformes	Meropidae	Merops_apiaster	853	51.62	6.61161e+06	104	136	292
Coraciiformes	Meropidae	Merops_apiaster	853	51.62	6.35043e+06	109	133	291
Coraciiformes	Meropidae	Merops_apiaster	853	38.1	2.76638e+06	81	94	280
Coraciiformes	Meropidae	Merops_apiaster	853	51.62	6.28995e+06	110	132	290
Coraciiformes	Meropidae	Merops_apiaster	853	51.62	6.35172e+06	97	130	301
Coraciiformes	Meropidae	Merops_apiaster	853	51.62	6.28074e+06	111	126	288
Coraciiformes	Meropidae	Merops_apiaster	853	38.1	2.55824e+06	81	95	298
Coraciiformes	Meropidae	Merops_apiaster	853	42.5	4.15563e+06	108	153	264
Coraciiformes	Meropidae	Merops_apiaster	853	42.5	7.76035e+06	104	146	288
Coraciiformes	Meropidae	Merops_apiaster	853	42.5	7.40094e+06	126	144	290
Strigiformes	Strigidae	Otus_flammeolus	137	34.8	1.61033e+06	103	135	300
Strigiformes	Strigidae	Otus_flammeolus	137	34.2	1.24064e+06	111	137	291
Strigiformes	Strigidae	Otus_flammeolus	875	39.1917	2.49115e+06	93	133	307
Strigiformes	Strigidae	Otus_flammeolus	875	37.3593	2.16875e+06	92	141	315
Strigiformes	Strigidae	Otus_flammeolus	875	37.3593	2.14595e+06	95	140	309
Strigiformes	Strigidae	Otus_flammeolus	875	37.3593	1.85225e+06	91	152	324
Strigiformes	Strigidae	Otus_scops	880	37.3	2.75183e+06	65	85	290
Strigiformes	Strigidae	Otus_scops	880	37.3	2.66099e+06	53	97	282
Strigiformes	Strigidae	Otus_scops	880	37.3	2.79782e+06	77	101	286
Strigiformes	Strigidae	Otus_scops	880	37.3	2.66441e+06	61	93	286
Strigiformes	Strigidae	Otus_scops	880	37.3	2.5591e+06	77	93	290
Strigiformes	Strigidae	Otus_scops	880	37.3	2.74823e+06	61	101	306
Strigiformes	Strigidae	Bubo_scandiaca	138	73.6	1.567e+06	86	150	300
Strigiformes	Strigidae	Bubo_scandiaca	138	70	334627	85	126	319
Strigiformes	Strigidae	Bubo_scandiaca	138	70	356329	86	142	326
Accipitriformes	Accipitridae	Aquila_pomarina	689	54.19	7.75485e+06	57	111	345
Accipitriformes	Accipitridae	Aquila_pomarina	689	54.19	8.31535e+06	52	115	358
Accipitriformes	Accipitridae	Aquila_pomarina	709	54.19	7.75485e+06	57	112	301
Accipitriformes	Accipitridae	Aquila_clanga	726	50.42	2.85864e+06	109	156	296
Accipitriformes	Accipitridae	Aquila_nipalensis	158	49	4.67831e+06	49	91	333
Accipitriformes	Accipitridae	Aquila_nipalensis	645	45	2.06105e+06	67	86	308
Accipitriformes	Accipitridae	Aquila_chrysaetos	215	55.5	1.8359e+06	67	89	343
Accipitriformes	Accipitridae	Aquila_chrysaetos	215	55.5	1.60986e+06	86	135	319
Accipitriformes	Accipitridae	Aquila_chrysaetos	215	55.5	2.49945e+06	70	99	319
Accipitriformes	Accipitridae	Hieraaetus_pennatus	153	40	2.77737e+06	77	99	283
Accipitriformes	Accipitridae	Hieraaetus_pennatus	694	45.2	3.77585e+06	83	108	282
Accipitriformes	Accipitridae	Hieraaetus_pennatus	694	45.2	3.77585e+06	83	106	273
Accipitriformes	Accipitridae	Accipiter_gentilis	151	44.0167	534755	75	85	282
Accipitriformes	Accipitridae	Accipiter_gentilis	151	43.0833	1.03027e+06	76	99	331
Accipitriformes	Accipitridae	Accipiter_soloensis	847	28.3333	4.0399e+06	61	142	328
Accipitriformes	Accipitridae	Accipiter_soloensis	847	28.7	3.42896e+06	72	120	296
Accipitriformes	Accipitridae	Accipiter_soloensis	866_1	26.38	4.30751e+06	67	137	313
Accipitriformes	Accipitridae	Accipiter_soloensis	866_1	32.99	3.99495e+06	78	138	286
Accipitriformes	Accipitridae	Circus_aeruginosus	813	58.83	5.20057e+06	58	89	279
Accipitriformes	Accipitridae	Circus_aeruginosus	813	58.83	5.20658e+06	65	101	271
Accipitriformes	Accipitridae	Circus_aeruginosus	813	58.83	5.56985e+06	52	95	277
Accipitriformes	Accipitridae	Circus_aeruginosus	813	58.83	5.89801e+06	53	97	273
Accipitriformes	Accipitridae	Circus_aeruginosus	813	58.83	5.59148e+06	52	99	265
Accipitriformes	Accipitridae	Circus_aeruginosus	813	58.83	5.75329e+06	76	103	287
Accipitriformes	Accipitridae	Circus_aeruginosus	813	58.83	5.88137e+06	96	118	291
Accipitriformes	Accipitridae	Circus_aeruginosus	813	58.83	5.13302e+06	77	105	297
Accipitriformes	Accipitridae	Circus_aeruginosus	222	56	5.09267e+06	68	88	277
Accipitriformes	Accipitridae	Circus_aeruginosus	222	56	5.09267e+06	60	101	274
Accipitriformes	Accipitridae	Circus_aeruginosus	222	56	5.09267e+06	70	102	308
Accipitriformes	Accipitridae	Circus_aeruginosus	222	56	5.50383e+06	77	109	297
Accipitriformes	Accipitridae	Circus_aeruginosus	222	56	5.34877e+06	65	108	287
Accipitriformes	Accipitridae	Circus_aeruginosus	222	56	5.73287e+06	73	129	294
Accipitriformes	Accipitridae	Circus_aeruginosus	222	56	5.14977e+06	76	104	297
Accipitriformes	Accipitridae	Circus_pygargus	212	53	4.6098e+06	89	125	273
Accipitriformes	Accipitridae	Circus_pygargus	212	52	4.31566e+06	95	127	271
Accipitriformes	Accipitridae	Circus_pygargus	212	53	4.63269e+06	95	127	266
Accipitriformes	Accipitridae	Circus_pygargus	213	40	2.96442e+06	73	103	251
Accipitriformes	Accipitridae	Circus_pygargus	213	40	2.96442e+06	86	118	276
Accipitriformes	Accipitridae	Circus_pygargus	213	40	2.96442e+06	73	100	251
Accipitriformes	Accipitridae	Circus_pygargus	213	40	2.96442e+06	76	93	250
Accipitriformes	Accipitridae	Circus_pygargus	213	40	2.96442e+06	73	96	225
Accipitriformes	Accipitridae	Circus_macrourus	205	51	6.9393e+06	75	97	313
Accipitriformes	Accipitridae	Circus_macrourus	205	51	5.59888e+06	82	114	320
Accipitriformes	Accipitridae	Circus_macrourus	205	51	5.33126e+06	82	113	302
Accipitriformes	Accipitridae	Buteo_jamaicensis	150	43.6333	2.28889e+06	71	97	320
Accipitriformes	Accipitridae	Buteo_jamaicensis	150	43.6333	2.28889e+06	62	80	326
Accipitriformes	Accipitridae	Buteo_jamaicensis	150	43.6333	2.28889e+06	85	108	317
Accipitriformes	Accipitridae	Buteo_jamaicensis	150	43.6333	2.28889e+06	81	93	278
Accipitriformes	Accipitridae	Buteo_jamaicensis	150	43.6333	2.28889e+06	65	108	294
Accipitriformes	Accipitridae	Buteo_jamaicensis	150	43.6333	2.28889e+06	76	86	294
Accipitriformes	Accipitridae	Buteo_jamaicensis	150	43.6333	2.28889e+06	78	86	299
Accipitriformes	Accipitridae	Buteo_jamaicensis	150	43.6333	2.28889e+06	83	120	331
Accipitriformes	Accipitridae	Buteo_buteo	206	59.7333	515398	72	81	273
Accipitriformes	Accipitridae	Buteo_buteo	206	59.7333	501882	81	91	275
Accipitriformes	Accipitridae	Buteo_buteo	206	59.7333	528231	77	82	292
Accipitriformes	Accipitridae	Buteo_buteo	206	59.7333	1.25547e+06	86	94	329
Accipitriformes	Accipitridae	Buteo_lagopus	617	67.5	4.3477e+06	78	155	285
Accipitriformes	Accipitridae	Buteo_lagopus	617	67.5	4.3477e+06	77	154	289
Accipitriformes	Accipitridae	Buteo_regalis	657	36.7	137858	62	68	293
Accipitriformes	Accipitridae	Buteo_regalis	657	39.9	1.20711e+06	51	64	321
Accipitriformes	Accipitridae	Buteo_regalis	657	45.5	2.31326e+06	72	80	300
Accipitriformes	Accipitridae	Buteo_regalis	657	45.8	32189.5	59	61	302
Accipitriformes	Accipitridae	Buteo_regalis	657	46.1	458354	66	71	269
Accipitriformes	Accipitridae	Buteo_regalis	657	50.8	1.08051e+06	66	88	269
Accipitriformes	Accipitridae	Buteo_swainsoni	214	49	1.0062e+07	74	131	332
Accipitriformes	Accipitridae	Buteo_swainsoni	214	51	1.02856e+07	62	111	335
Accipitriformes	Accipitridae	Buteo_swainsoni	214	44	1.03164e+07	64	125	335
Accipitriformes	Accipitridae	Buteo_swainsoni	214	42	9.03402e+06	56	126	323
Accipitriformes	Accipitridae	Buteo_swainsoni	214	43	9.96103e+06	55	119	331
Accipitriformes	Accipitridae	Buteo_swainsoni	214	40	9.99812e+06	57	110	339
Accipitriformes	Accipitridae	Buteo_swainsoni	214	38	9.0057e+06	67	126	336
Accipitriformes	Accipitridae	Buteo_swainsoni	214	39	9.45844e+06	59	124	322
Accipitriformes	Accipitridae	Buteo_swainsoni	214	43	9.96103e+06	65	136	341
Accipitriformes	Accipitridae	Buteo_platypterus	152	39.6167	5.62637e+06	68	142	415
Accipitriformes	Accipitridae	Buteo_platypterus	809	41.2	6.05143e+06	-23	127	329
Accipitriformes	Accipitridae	Buteo_platypterus	809	41.2	6.02165e+06	37	130	330
Accipitriformes	Accipitridae	Buteo_platypterus	809	41.2	5.96753e+06	22	124	329
Accipitriformes	Accipitridae	Buteo_platypterus	809	41.2	5.19299e+06	-8	117	305
Accipitriformes	Accipitridae	Buteo_platypterus	809	41.65	6.1606e+06	32	115	368
Accipitriformes	Accipitridae	Buteo_platypterus	809	41.65	6.15282e+06	59	105	315
Accipitriformes	Accipitridae	Buteo_platypterus	809	41.65	6.1948e+06	48	115	338
Accipitriformes	Accipitridae	Buteo_platypterus	809	41.2333	5.28453e+06	57	106	305
Accipitriformes	Accipitridae	Buteo_platypterus	809	41.2333	5.26017e+06	57	103	340
Accipitriformes	Accipitridae	Buteo_platypterus	809	41.2333	5.26028e+06	31	108	322
Accipitriformes	Accipitridae	Buteo_platypterus	809	41.2333	6.01304e+06	28	99	322
Accipitriformes	Accipitridae	Buteo_platypterus	809	55.2667	7.68379e+06	82	139	361
Accipitriformes	Accipitridae	Haliaeetus_leucocephalus	696	60	1.67445e+06	45	167	347
Accipitriformes	Accipitridae	Haliaeetus_leucocephalus	696	57	1.80247e+06	64	165	344
Accipitriformes	Accipitridae	Haliaeetus_leucocephalus	696	48	781890	81	95	348
Accipitriformes	Accipitridae	Haliaeetus_leucocephalus	696	60	1.67445e+06	42	94	324
Accipitriformes	Accipitridae	Haliaeetus_leucocephalus	696	60	1.67445e+06	21	59	371
Accipitriformes	Accipitridae	Haliaeetus_leucocephalus	696	48	781890	70	82	335
Accipitriformes	Accipitridae	Milvus_migrans	872	52.13	4.19382e+06	62	93	255
Accipitriformes	Accipitridae	Milvus_migrans	872	52.13	4.02102e+06	62	94	259
Accipitriformes	Accipitridae	Milvus_migrans	821	53.26	3.10503e+06	104	126	270
Accipitriformes	Accipitridae	Milvus_milvus	678	50.99	1.6292e+06	57	66	297
Accipitriformes	Accipitridae	Milvus_milvus	678	50.99	1.39975e+06	49	71	312
Accipitriformes	Accipitridae	Milvus_milvus	678	50.99	1.3352e+06	56	64	297
Accipitriformes	Accipitridae	Milvus_milvus	836	46.93	1.08385e+06	52	55	349
Accipitriformes	Accipitridae	Milvus_milvus	836	46.93	1.08385e+06	47	51	318
Accipitriformes	Accipitridae	Milvus_milvus	836	46.93	1.08385e+06	53	57	365
Accipitriformes	Accipitridae	Milvus_milvus	836	52.3	1.76576e+06	60	79	301
Accipitriformes	Accipitridae	Milvus_milvus	836	52.3	1.76576e+06	46	57	317
Accipitriformes	Accipitridae	Milvus_milvus	836	52.3	1.6804e+06	75	86	321
Accipitriformes	Accipitridae	Milvus_milvus	836	50.95	1.73819e+06	70	81	295
Accipitriformes	Accipitridae	Milvus_milvus	836	50.95	1.73819e+06	50	57	311
Accipitriformes	Accipitridae	Milvus_milvus	836	50.95	1.73819e+06	48	58	329
Accipitriformes	Accipitridae	Milvus_milvus	836	50.95	1.73819e+06	33	52	326
Accipitriformes	Accipitridae	Milvus_milvus	836	46.93	1.08385e+06	72	82	305
Accipitriformes	Accipitridae	Milvus_milvus	836	50.95	1.60826e+06	72	82	321
Accipitriformes	Accipitridae	Milvus_milvus	836	46.93	1.45292e+06	106	118	341
Accipitriformes	Accipitridae	Milvus_milvus	836	50.95	1.73819e+06	67	73	308
Accipitriformes	Accipitridae	Milvus_milvus	836	50.95	1.70875e+06	103	112	305
Accipitriformes	Accipitridae	Milvus_milvus	836	50.95	1.73819e+06	37	53	331
Accipitriformes	Accipitridae	Milvus_milvus	836	50.95	1.73819e+06	38	48	317
Accipitriformes	Accipitridae	Milvus_milvus	836	46.93	982402	59	76	339
Accipitriformes	Accipitridae	Milvus_milvus	836	50.95	1.60826e+06	60	72	320
Accipitriformes	Accipitridae	Milvus_milvus	836	50.95	1.73819e+06	55	74	305
Accipitriformes	Accipitridae	Milvus_milvus	836	50.95	1.73819e+06	87	104	329
Accipitriformes	Accipitridae	Milvus_milvus	836	50.95	1.73819e+06	70	77	315
Accipitriformes	Accipitridae	Milvus_milvus	836	50.95	1.73819e+06	74	89	308
Accipitriformes	Accipitridae	Milvus_milvus	836	50.95	1.73819e+06	74	85	337
Accipitriformes	Accipitridae	Pernis_ptilorhyncus	207	36.1	3.82991e+06	66	145	327
Accipitriformes	Accipitridae	Pernis_ptilorhyncus	207	36.1	5.37734e+06	53	139	312
Accipitriformes	Accipitridae	Pernis_ptilorhyncus	207	37.9167	4.47324e+06	65	141	315
Accipitriformes	Accipitridae	Pernis_ptilorhyncus	207	37.9167	4.46444e+06	75	141	313
Accipitriformes	Accipitridae	Pernis_ptilorhyncus	207	36.1	4.00538e+06	-24	141	310
Accipitriformes	Accipitridae	Pernis_ptilorhyncus	207	36.1	5.42643e+06	58	133	313
Accipitriformes	Accipitridae	Pernis_apivorus	149	36.6667	5.91887e+06	53	139	313
Accipitriformes	Accipitridae	Pernis_apivorus	149	36.1	3.45046e+06	67	145	332
Accipitriformes	Accipitridae	Neophron_percnopterus	148	40.2167	3.17551e+06	61	74	267
Accipitriformes	Accipitridae	Neophron_percnopterus	148	40.2167	3.17551e+06	54	76	256
Accipitriformes	Accipitridae	Neophron_percnopterus	148	40.8	3.19162e+06	49	68	276
Accipitriformes	Accipitridae	Neophron_percnopterus	201	41	2.86224e+06	58	78	262
Accipitriformes	Accipitridae	Neophron_percnopterus	201	41	2.98374e+06	58	78	266
Accipitriformes	Accipitridae	Neophron_percnopterus	201	41	2.93949e+06	47	64	270
Accipitriformes	Accipitridae	Neophron_percnopterus	201	41	2.66027e+06	53	74	260
Accipitriformes	Accipitridae	Neophron_percnopterus	201	41	2.72196e+06	57	76	242
Accipitriformes	Accipitridae	Neophron_percnopterus	636	41.5	3.07983e+06	57	76	265
Accipitriformes	Accipitridae	Neophron_percnopterus	636	41.2	3.19076e+06	67	96	275
Accipitriformes	Accipitridae	Neophron_percnopterus	636	39.39	3.18409e+06	53	100	277
Accipitriformes	Accipitridae	Neophron_percnopterus	644	41	3.04843e+06	78	103	274
Accipitriformes	Pandionidae	Pandion_haliaetus	862	52	6.35057e+06	87	111	301
Accipitriformes	Pandionidae	Pandion_haliaetus	666	41.9	1.37629e+06	44	56	277
Accipitriformes	Pandionidae	Pandion_haliaetus	666	41.9	1.37629e+06	47	51	258
Accipitriformes	Pandionidae	Pandion_haliaetus	666	41.9	1.37629e+06	37	38	176
Accipitriformes	Pandionidae	Pandion_haliaetus	666	41.9	1.37629e+06	50	55	227
Accipitriformes	Pandionidae	Pandion_haliaetus	666	41.9	1.37629e+06	64	68	236
Accipitriformes	Pandionidae	Pandion_haliaetus	666	41.9	1.37629e+06	52	55	342
Accipitriformes	Pandionidae	Pandion_haliaetus	666	41.9	1.37629e+06	46	51	234
Accipitriformes	Pandionidae	Pandion_haliaetus	666	41.9	1.37629e+06	45	51	241
Accipitriformes	Pandionidae	Pandion_haliaetus	666	41.9	1.37629e+06	84	94	321
Accipitriformes	Pandionidae	Pandion_haliaetus	156	59	5.18663e+06	61	98	263
Accipitriformes	Pandionidae	Pandion_haliaetus	156	59	5.18663e+06	63	98	278
Accipitriformes	Pandionidae	Pandion_haliaetus	156	59	5.18663e+06	61	98	262
Accipitriformes	Pandionidae	Pandion_haliaetus	156	59	5.18663e+06	54	102	276
Accipitriformes	Pandionidae	Pandion_haliaetus	156	59	5.18663e+06	56	103	279
Accipitriformes	Pandionidae	Pandion_haliaetus	156	59	6.5801e+06	66	92	256
Accipitriformes	Pandionidae	Pandion_haliaetus	156	59	6.5801e+06	75	107	254
Accipitriformes	Pandionidae	Pandion_haliaetus	156	59	5.66826e+06	69	112	289
Accipitriformes	Pandionidae	Pandion_haliaetus	156	59	8.30004e+06	78	111	298
Accipitriformes	Pandionidae	Pandion_haliaetus	163	43	3.62986e+06	80	113	281
Accipitriformes	Pandionidae	Pandion_haliaetus	163	43	3.62986e+06	79	117	261
Accipitriformes	Pandionidae	Pandion_haliaetus	163	43	3.62986e+06	105	114	306
Accipitriformes	Pandionidae	Pandion_haliaetus	163	43	3.62986e+06	96	112	294
Accipitriformes	Pandionidae	Pandion_haliaetus	163	43	3.62986e+06	104	111	269
Accipitriformes	Pandionidae	Pandion_haliaetus	161	59.7167	5.81193e+06	78	107	259
Accipitriformes	Pandionidae	Pandion_haliaetus	161	59.7167	5.77047e+06	89	112	271
Accipitriformes	Pandionidae	Pandion_haliaetus	161	59.7167	5.9131e+06	85	109	260
Accipitriformes	Pandionidae	Pandion_haliaetus	161	59.7167	5.98233e+06	84	107	261
Accipitriformes	Pandionidae	Pandion_haliaetus	161	59.7167	5.46849e+06	88	120	309
Accipitriformes	Pandionidae	Pandion_haliaetus	161	59.7167	5.46849e+06	85	105	286
Accipitriformes	Pandionidae	Pandion_haliaetus	161	59.7167	5.46849e+06	83	110	280
Accipitriformes	Pandionidae	Pandion_haliaetus	161	59.7167	5.82546e+06	102	114	291
Accipitriformes	Pandionidae	Pandion_haliaetus	161	59.7167	6.07327e+06	93	117	302
Accipitriformes	Pandionidae	Pandion_haliaetus	161	59.7167	6.07327e+06	88	94	302
Accipitriformes	Cathartidae	Cathartes_aura	218	43.1	3.09625e+06	71	92	326
Accipitriformes	Cathartidae	Cathartes_aura	218	39.4	821292	66	81	334
Accipitriformes	Cathartidae	Cathartes_aura	218	52.9	6.07327e+06	81	126	333
Charadriiformes	Charadriidae	Pluvialis_apricaria	75	65.9833	1.91197e+06	64	131	336
Charadriiformes	Charadriidae	Pluvialis_apricaria	75	65.9833	1.97102e+06	92	130	340
Charadriiformes	Charadriidae	Pluvialis_apricaria	75	65.9833	1.92844e+06	67	130	310
Charadriiformes	Charadriidae	Pluvialis_apricaria	75	65.9833	1.92844e+06	73	132	310
Charadriiformes	Charadriidae	Pluvialis_fulva	78	64.6	1.09905e+07	107	139	239
Charadriiformes	Charadriidae	Pluvialis_fulva	78	64.6	9.23198e+06	107	139	255
Charadriiformes	Charadriidae	Pluvialis_fulva	78	64.6	7.35054e+06	107	139	272
Charadriiformes	Charadriidae	Pluvialis_fulva	78	64.6	6.64018e+06	107	139	247
Charadriiformes	Charadriidae	Pluvialis_fulva	78	64.6	1.05761e+07	89	139	252
Charadriiformes	Charadriidae	Pluvialis_fulva	78	60.4	6.35217e+06	117	139	244
Charadriiformes	Charadriidae	Pluvialis_fulva	78	64.3978	9.03072e+06	107	139	257
Charadriiformes	Charadriidae	Pluvialis_fulva	101	59.404	8.80322e+06	105	135	247
Charadriiformes	Charadriidae	Pluvialis_fulva	101	64.9667	8.1376e+06	105	135	247
Charadriiformes	Charadriidae	Pluvialis_fulva	101	63.7992	9.1572e+06	114	117	221
Charadriiformes	Charadriidae	Pluvialis_fulva	654	62.54	7.52446e+06	104	144	251
Charadriiformes	Charadriidae	Pluvialis_fulva	654	62.54	6.84392e+06	92	144	241
Charadriiformes	Charadriidae	Pluvialis_fulva	654	62.54	7.18836e+06	92	142	256
Charadriiformes	Charadriidae	Pluvialis_fulva	654	62.54	6.16929e+06	110	141	247
Charadriiformes	Charadriidae	Pluvialis_squatarola	601	74.28	5.14538e+06	89	163	336
Charadriiformes	Haematopodidae	Haematopus_bachmani	79	58.3333	824473	81	84	282
Charadriiformes	Haematopodidae	Haematopus_bachmani	79	59.4333	1.13785e+06	92	97	257
Charadriiformes	Charadriidae	Charadrius_dubius	81	55.6667	3.69041e+06	88	106	258
Charadriiformes	Charadriidae	Charadrius_dubius	81	55.6667	3.69041e+06	88	121	224
Charadriiformes	Charadriidae	Charadrius_dubius	81	55.6667	4.40014e+06	77	107	326
Charadriiformes	Charadriidae	Charadrius_hiaticula	100	70.25	7.69935e+06	114	144	260
Charadriiformes	Charadriidae	Charadrius_hiaticula	100	70.25	7.69935e+06	113	140	248
Charadriiformes	Charadriidae	Charadrius_hiaticula	100	70.25	7.69935e+06	117	156	257
Charadriiformes	Charadriidae	Charadrius_hiaticula	100	70.25	7.69935e+06	106	161	265
Charadriiformes	Charadriidae	Charadrius_hiaticula	100	70.25	7.52038e+06	104	138	279
Charadriiformes	Charadriidae	Charadrius_hiaticula	630	56.2	2.76101e+06	66	68	220
Charadriiformes	Charadriidae	Charadrius_hiaticula	630	56.2	2.93499e+06	46	51	226
Charadriiformes	Charadriidae	Charadrius_hiaticula	630	56.2	2.74819e+06	70	73	220
Charadriiformes	Charadriidae	Charadrius_hiaticula	630	56.2	1.67586e+06	66	68	216
Charadriiformes	Charadriidae	Charadrius_hiaticula	630	56.2	2.64428e+06	85	94	221
Charadriiformes	Charadriidae	Charadrius_hiaticula	630	56.2	1.85264e+06	48	51	219
Charadriiformes	Charadriidae	Charadrius_hiaticula	630	56.2	1.63793e+06	66	67	216
Charadriiformes	Charadriidae	Charadrius_hiaticula	630	56.2	3.22091e+06	69	75	228
Charadriiformes	Charadriidae	Charadrius_hiaticula	630	56.2	1.63549e+06	66	67	209
Charadriiformes	Charadriidae	Charadrius_hiaticula	630	56.2	2.59616e+06	58	65	222
Charadriiformes	Charadriidae	Charadrius_hiaticula	630	56.2	2.54403e+06	54	67	221
Charadriiformes	Charadriidae	Charadrius_hiaticula	630	56.2	1.54798e+06	65	66	219
Charadriiformes	Charadriidae	Charadrius_hiaticula	630	56.2	2.76708e+06	60	66	231
Charadriiformes	Charadriidae	Charadrius_hiaticula	630	56.2	1.58629e+06	69	78	202
Charadriiformes	Charadriidae	Charadrius_hiaticula	630	56.2	3.0562e+06	65	75	218
Charadriiformes	Charadriidae	Charadrius_hiaticula	630	56.2	1.65417e+06	64	66	210
Charadriiformes	Charadriidae	Charadrius_hiaticula	630	56.2	1.61036e+06	67	69	215
Charadriiformes	Charadriidae	Charadrius_hiaticula	630	56.2	2.64845e+06	49	66	229
Charadriiformes	Charadriidae	Charadrius_hiaticula	630	56.2	1.20589e+06	62	67	214
Charadriiformes	Charadriidae	Charadrius_hiaticula	630	56.2	1.65754e+06	58	66	223
Charadriiformes	Charadriidae	Charadrius_hiaticula	630	56.2	2.60366e+06	45	58	222
Charadriiformes	Charadriidae	Charadrius_hiaticula	630	56.2	2.77336e+06	57	61	229
Charadriiformes	Charadriidae	Charadrius_hiaticula	630	56.2	2.65038e+06	64	72	223
Charadriiformes	Charadriidae	Charadrius_hiaticula	632	73.12	7.45112e+06	101	148	278
Charadriiformes	Charadriidae	Charadrius_hiaticula	632	73.12	7.45112e+06	114	159	269
Charadriiformes	Charadriidae	Charadrius_hiaticula	632	73.12	7.45112e+06	122	161	251
Charadriiformes	Charadriidae	Charadrius_hiaticula	632	73.12	7.45112e+06	55	149	301
Charadriiformes	Charadriidae	Charadrius_hiaticula	632	73.12	7.45112e+06	102	143	268
Charadriiformes	Charadriidae	Charadrius_hiaticula	632	73.12	7.45112e+06	107	157	245
Charadriiformes	Charadriidae	Charadrius_hiaticula	632	73.12	7.45112e+06	114	151	244
Charadriiformes	Charadriidae	Charadrius_hiaticula	632	73.12	7.45112e+06	112	153	244
Charadriiformes	Charadriidae	Charadrius_hiaticula	632	73.12	7.45112e+06	127	155	262
Charadriiformes	Charadriidae	Charadrius_hiaticula	632	73.12	7.45112e+06	101	151	241
Charadriiformes	Charadriidae	Charadrius_hiaticula	632	73.12	7.45112e+06	128	150	247
Charadriiformes	Charadriidae	Charadrius_hiaticula	632	73.12	7.45112e+06	92	140	248
Charadriiformes	Charadriidae	Charadrius_hiaticula	632	73.12	7.45112e+06	105	144	241
Charadriiformes	Charadriidae	Charadrius_hiaticula	632	73.12	7.45112e+06	105	140	249
Charadriiformes	Charadriidae	Charadrius_hiaticula	632	73.12	7.45112e+06	108	149	238
Charadriiformes	Charadriidae	Charadrius_hiaticula	674	62.53	8.71579e+06	105	144	258
Charadriiformes	Charadriidae	Charadrius_hiaticula	674	62.53	9.19255e+06	109	147	243
Charadriiformes	Charadriidae	Charadrius_hiaticula	674	62.53	9.15222e+06	106	146	256
Charadriiformes	Charadriidae	Charadrius_hiaticula	674	62.53	1.17508e+07	116	154	280
Charadriiformes	Charadriidae	Vanellus_vanellus	97	57	1.55642e+06	42	43	351
Charadriiformes	Charadriidae	Vanellus_vanellus	97	57	2.11828e+06	45	55	353
Charadriiformes	Charadriidae	Vanellus_vanellus	97	55	1.65399e+06	51	57	352
Charadriiformes	Charadriidae	Vanellus_vanellus	97	55	1.59256e+06	52	56	350
Charadriiformes	Charadriidae	Vanellus_vanellus	97	60	1.63763e+06	53	56	351
Charadriiformes	Charadriidae	Vanellus_vanellus	97	60	1.59211e+06	51	55	353
Charadriiformes	Charadriidae	Vanellus_vanellus	97	58	1.6823e+06	59	61	346
Charadriiformes	Charadriidae	Vanellus_vanellus	97	56	2.68807e+06	57	59	302
Charadriiformes	Charadriidae	Vanellus_vanellus	97	57	3.15056e+06	51	56	359
Charadriiformes	Charadriidae	Vanellus_gregarius	835	56.4	4.95562e+06	62	103	311
Charadriiformes	Charadriidae	Vanellus_gregarius	835	56.4	3.26734e+06	66	102	321
Charadriiformes	Charadriidae	Charadrius_leschenaultii	710_1	40.49	6.52352e+06	95	143	223
Charadriiformes	Charadriidae	Charadrius_leschenaultii	710_1	43	6.84524e+06	97	144	245
Charadriiformes	Charadriidae	Charadrius_leschenaultii	710_1	43.87	7.07302e+06	109	147	220
Charadriiformes	Charadriidae	Charadrius_leschenaultii	710_1	43.99	6.95107e+06	103	143	220
Charadriiformes	Charadriidae	Charadrius_montanus	96	48	2.13388e+06	80	114	297
Charadriiformes	Scolopacidae	Limosa_fedoa	87	52	2.70688e+06	111	119	260
Charadriiformes	Scolopacidae	Limosa_fedoa	717	53.11	3.65652e+06	138	147	238
Charadriiformes	Scolopacidae	Limosa_fedoa	717	46	2.29575e+06	112	116	174
Charadriiformes	Scolopacidae	Limosa_fedoa	515	57.541	3.3713e+06	124	130	205
Charadriiformes	Scolopacidae	Limosa_fedoa	515	57.541	3.3713e+06	120	130	192
Charadriiformes	Scolopacidae	Limosa_fedoa	515	57.541	3.3713e+06	121	133	216
Charadriiformes	Scolopacidae	Limosa_fedoa	515	57.541	3.3713e+06	115	128	208
Charadriiformes	Scolopacidae	Limosa_fedoa	515	57.541	3.3713e+06	111	127	214
Charadriiformes	Scolopacidae	Limosa_fedoa	515	57.541	3.3713e+06	110	136	230
Charadriiformes	Scolopacidae	Limosa_limosa	607	52.93	2.01135e+06	112	125	239
Charadriiformes	Scolopacidae	Limosa_limosa	608	53.1067	4.77974e+06	69	101	267
Charadriiformes	Scolopacidae	Limosa_limosa	608	53.1067	4.8709e+06	67	92	222
Charadriiformes	Scolopacidae	Limosa_limosa	608	53.0127	4.80963e+06	31	90	187
Charadriiformes	Scolopacidae	Limosa_limosa	608	52.8189	4.20723e+06	46	86	192
Charadriiformes	Scolopacidae	Limosa_lapponica	88	60	1.13099e+07	83	180	277
Charadriiformes	Scolopacidae	Limosa_lapponica	88	70	1.01056e+07	101	145	254
Charadriiformes	Scolopacidae	Limosa_lapponica	865	62.6892	5.48152e+06	100	141	246
Charadriiformes	Scolopacidae	Limosa_lapponica	865	63.5552	5.72582e+06	77	137	271
Charadriiformes	Scolopacidae	Limosa_lapponica	865	63.5552	5.72582e+06	76	142	313
Charadriiformes	Scolopacidae	Limosa_lapponica	865	64.4667	5.78959e+06	83	135	292
Charadriiformes	Scolopacidae	Limosa_lapponica	865	56.4448	5.36506e+06	76	144	311
Charadriiformes	Scolopacidae	Limosa_lapponica	865	56.4448	5.36506e+06	82	139	299
Charadriiformes	Scolopacidae	Limosa_lapponica	865	66.6089	5.91355e+06	88	143	242
Charadriiformes	Scolopacidae	Limosa_lapponica	865	64.3756	5.90814e+06	79	144	262
Charadriiformes	Scolopacidae	Limosa_lapponica	865	64.3756	5.90814e+06	92	141	307
Charadriiformes	Scolopacidae	Limosa_lapponica	865	63.6463	6.32003e+06	106	142	242
Charadriiformes	Scolopacidae	Limosa_lapponica	865	63.6463	6.32003e+06	108	138	200
Charadriiformes	Scolopacidae	Limosa_lapponica	865	66.1076	5.65922e+06	114	153	248
Charadriiformes	Scolopacidae	Calidris_tenuirostris	76	67.8	9.53008e+06	92	145	237
Charadriiformes	Scolopacidae	Calidris_tenuirostris	76	68.3	9.65008e+06	91	146	246
Charadriiformes	Scolopacidae	Calidris_tenuirostris	76	69.2	9.69949e+06	86	145	237
Charadriiformes	Scolopacidae	Calidris_tenuirostris	76	64.8	9.77005e+06	111	140	246
Charadriiformes	Scolopacidae	Calidris_tenuirostris	76	65.7	9.28456e+06	91	138	247
Charadriiformes	Scolopacidae	Calidris_tenuirostris	76	64.5	9.23934e+06	150	175	249
Charadriiformes	Scolopacidae	Calidris_tenuirostris	76	67	9.56568e+06	85	144	235
Charadriiformes	Scolopacidae	Calidris_canutus	90	64	1.19571e+07	91	161	283
Charadriiformes	Scolopacidae	Calidris_canutus	90	68	8.97633e+06	138	181	265
Charadriiformes	Scolopacidae	Calidris_canutus	102	62.5333	1.09235e+07	86	144	309
Charadriiformes	Scolopacidae	Calidris_canutus	102	62.5333	8.99954e+06	82	142	272
Charadriiformes	Scolopacidae	Calidris_canutus	104	65	3.08908e+06	117	163	318
Charadriiformes	Scolopacidae	Calidris_canutus	104	65	3.59041e+06	144	162	310
Charadriiformes	Scolopacidae	Calidris_canutus	104	65	4.99905e+06	87	167	322
Charadriiformes	Scolopacidae	Calidris_canutus	104	65	3.41737e+06	135	161	311
Charadriiformes	Scolopacidae	Calidris_canutus	104	65	4.12799e+06	132	162	312
Charadriiformes	Scolopacidae	Calidris_canutus	104	66	5.06268e+06	80	166	311
Charadriiformes	Scolopacidae	Calidris_canutus	825	78.11	4.14294e+06	138	158	197
Charadriiformes	Scolopacidae	Calidris_canutus	825	78.11	4.14294e+06	131	152	226
Charadriiformes	Scolopacidae	Calidris_canutus	827	75.1563	1.05348e+07	124	163	246
Charadriiformes	Scolopacidae	Calidris_canutus	827	74.8438	1.05341e+07	144	180	299
Charadriiformes	Scolopacidae	Calidris_canutus	827	75.1563	1.04494e+07	124	159	255
Charadriiformes	Scolopacidae	Calidris_canutus	827	74.8438	1.05341e+07	124	159	276
Charadriiformes	Scolopacidae	Tryngites_subruficollis	107	66	1.18629e+07	103	150	292
Charadriiformes	Scolopacidae	Tryngites_subruficollis	107	66	1.21372e+07	103	150	287
Charadriiformes	Scolopacidae	Tryngites_subruficollis	107	66	1.22423e+07	96	149	265
Charadriiformes	Scolopacidae	Calidris_temminckii	77	60.6	5.5416e+06	109	156	234
Charadriiformes	Scolopacidae	Calidris_ruficollis	109	51	1.02092e+07	111	176	301
Charadriiformes	Scolopacidae	Calidris_ruficollis	834	62.62	8.64048e+06	93	150	255
Charadriiformes	Scolopacidae	Calidris_alba	93	74	1.2415e+07	117	165	265
Charadriiformes	Scolopacidae	Calidris_alba	93	73	1.23112e+07	119	158	296
Charadriiformes	Scolopacidae	Calidris_alba	93	73	1.23112e+07	120	156	280
Charadriiformes	Scolopacidae	Calidris_alba	93	73	1.23703e+07	121	161	288
Charadriiformes	Scolopacidae	Calidris_alba	93	73	1.23112e+07	122	161	263
Charadriiformes	Scolopacidae	Calidris_alba	93	75	1.25345e+07	124	167	332
Charadriiformes	Scolopacidae	Calidris_alba	93	75	1.25351e+07	128	167	275
Charadriiformes	Scolopacidae	Calidris_alba	93	71	1.21081e+07	126	163	271
Charadriiformes	Scolopacidae	Calidris_alba	93	74	1.26485e+07	115	158	292
Charadriiformes	Scolopacidae	Calidris_alba	93	72	1.21997e+07	119	162	292
Charadriiformes	Scolopacidae	Calidris_alba	93	71	1.209e+07	119	158	294
Charadriiformes	Scolopacidae	Calidris_alba	93	75	1.25374e+07	121	160	307
Charadriiformes	Scolopacidae	Calidris_alba	93	72	1.23072e+07	119	162	263
Charadriiformes	Scolopacidae	Calidris_alba	637	74.5	6.07761e+06	91	167	274
Charadriiformes	Scolopacidae	Calidris_alba	637	74.5	6.07761e+06	90	166	274
Charadriiformes	Scolopacidae	Calidris_alba	637	74.5	6.07761e+06	91	167	274
Charadriiformes	Scolopacidae	Calidris_alba	637	74.5	6.07761e+06	91	167	274
Charadriiformes	Scolopacidae	Calidris_alba	637	74.5	1.10731e+07	91	167	274
Charadriiformes	Scolopacidae	Calidris_alba	637	74.5	1.10731e+07	90	166	274
Charadriiformes	Scolopacidae	Calidris_alba	710_3	75	1.24237e+07	123	163	282
Charadriiformes	Scolopacidae	Calidris_pusilla	99	63.7763	1.00722e+07	110	156	304
Charadriiformes	Scolopacidae	Calidris_pusilla	99	66.7374	9.30016e+06	110	156	304
Charadriiformes	Scolopacidae	Calidris_pusilla	99	71.3302	9.86786e+06	110	156	304
Charadriiformes	Scolopacidae	Calidris_pusilla	99	70.3331	8.70151e+06	110	156	304
Charadriiformes	Scolopacidae	Calidris_pusilla	99	69.759	8.74529e+06	110	156	304
Charadriiformes	Scolopacidae	Calidris_pusilla	99	68.8525	9.03813e+06	110	156	304
Charadriiformes	Scolopacidae	Calidris_pusilla	99	68.9432	7.825e+06	111	157	304
Charadriiformes	Scolopacidae	Calidris_maritima	91	66	3.84777e+06	154	164	317
Charadriiformes	Scolopacidae	Calidris_maritima	91	66	3.79814e+06	152	157	310
Charadriiformes	Scolopacidae	Calidris_maritima	91	62	3.34816e+06	153	163	351
Charadriiformes	Scolopacidae	Calidris_maritima	91	66	3.84777e+06	139	152	312
Charadriiformes	Scolopacidae	Calidris_maritima	91	60	3.61855e+06	122	145	313
Charadriiformes	Scolopacidae	Calidris_maritima	91	66	3.84777e+06	126	155	316
Charadriiformes	Scolopacidae	Calidris_alpina	108	68.8	5.59162e+06	85	156	288
Charadriiformes	Scolopacidae	Calidris_alpina	108	67	5.69147e+06	104	151	299
Charadriiformes	Scolopacidae	Calidris_alpina	233	64.8333	5.81499e+06	81	124	208
Charadriiformes	Scolopacidae	Calidris_alpina	233	64.8333	5.81499e+06	77	116	208
Charadriiformes	Scolopacidae	Arenaria_interpres	710_4	71.99	1.23999e+07	109	152	283
Charadriiformes	Scolopacidae	Arenaria_interpres	710_4	71.99	1.23999e+07	112	152	285
Charadriiformes	Scolopacidae	Arenaria_interpres	710_4	71.99	1.23999e+07	104	147	270
Charadriiformes	Scolopacidae	Arenaria_interpres	710_4	71.99	1.23999e+07	102	148	274
Charadriiformes	Scolopacidae	Arenaria_interpres	710_4	71.99	1.23999e+07	116	155	275
Charadriiformes	Scolopacidae	Arenaria_interpres	710_4	71.99	1.23999e+07	113	150	289
Charadriiformes	Scolopacidae	Arenaria_interpres	710_4	71.99	1.23999e+07	114	154	291
Charadriiformes	Scolopacidae	Arenaria_interpres	710_4	71.99	1.23999e+07	114	156	269
Charadriiformes	Scolopacidae	Arenaria_interpres	314	72	1.17768e+07	108	153	296
Charadriiformes	Scolopacidae	Arenaria_interpres	314	70	1.15557e+07	113	157	301
Charadriiformes	Scolopacidae	Gallinago_media	80	63	7.11128e+06	108	110	253
Charadriiformes	Scolopacidae	Gallinago_media	615	63	7.13043e+06	113	136	257
Charadriiformes	Scolopacidae	Gallinago_media	615	63	7.13043e+06	94	135	280
Charadriiformes	Scolopacidae	Gallinago_media	615	63	7.13043e+06	115	132	255
Charadriiformes	Scolopacidae	Scolopax_minor	840	46.31	1.78046e+06	53	107	340
Charadriiformes	Scolopacidae	Scolopax_rusticola	811	58.41	4.16128e+06	85	125	332
Charadriiformes	Scolopacidae	Scolopax_rusticola	803	57.46	1.77552e+06	86	110	315
Charadriiformes	Scolopacidae	Phalaropus_lobatus	84	65.9833	6.27722e+06	79	145	246
Charadriiformes	Scolopacidae	Phalaropus_lobatus	84	65.9833	5.61688e+06	113	154	223
Charadriiformes	Scolopacidae	Phalaropus_lobatus	84	65.9833	5.51159e+06	135	155	225
Charadriiformes	Scolopacidae	Phalaropus_lobatus	231	62.55	8.38397e+06	151	165	240
Charadriiformes	Scolopacidae	Phalaropus_lobatus	231	62.55	7.44557e+06	154	176	253
Charadriiformes	Scolopacidae	Phalaropus_lobatus	641	70.7692	9.25842e+06	128	152	253
Charadriiformes	Scolopacidae	Phalaropus_lobatus	641	70.7692	9.25842e+06	128	152	253
Charadriiformes	Scolopacidae	Phalaropus_lobatus	641	63.956	7.7317e+06	128	154	243
Charadriiformes	Scolopacidae	Phalaropus_lobatus	641	63.956	7.7317e+06	128	154	243
Charadriiformes	Scolopacidae	Phalaropus_lobatus	641	71.0127	6.59573e+06	128	154	243
Charadriiformes	Scolopacidae	Phalaropus_lobatus	641	71.0127	6.59573e+06	128	154	243
Charadriiformes	Scolopacidae	Phalaropus_lobatus	641	71.2381	6.62507e+06	128	154	243
Charadriiformes	Scolopacidae	Phalaropus_lobatus	641	71.2381	6.62507e+06	128	154	243
Charadriiformes	Scolopacidae	Phalaropus_lobatus	641	71.2381	6.31656e+06	128	154	243
Charadriiformes	Scolopacidae	Phalaropus_lobatus	641	71.2381	6.31656e+06	128	154	243
Charadriiformes	Scolopacidae	Phalaropus_lobatus	641	71.2381	6.31656e+06	129	155	243
Charadriiformes	Scolopacidae	Phalaropus_lobatus	641	66.0952	6.57936e+06	128	154	243
Charadriiformes	Scolopacidae	Phalaropus_lobatus	641	66.0952	6.57936e+06	128	154	243
Charadriiformes	Scolopacidae	Phalaropus_lobatus	641	66.0952	6.78226e+06	128	154	243
Charadriiformes	Scolopacidae	Phalaropus_lobatus	641	66.0952	6.78226e+06	128	154	243
Charadriiformes	Scolopacidae	Phalaropus_lobatus	641	66.3505	6.90675e+06	128	154	243
Charadriiformes	Scolopacidae	Phalaropus_lobatus	641	66.3505	6.90675e+06	128	154	243
Charadriiformes	Scolopacidae	Phalaropus_lobatus	641	70.8228	6.79105e+06	128	154	243
Charadriiformes	Scolopacidae	Phalaropus_lobatus	641	70.8228	6.79105e+06	128	154	243
Charadriiformes	Scolopacidae	Catoptrophorus_semipalmatus	816	37.27	5.06302e+06	95	98	216
Charadriiformes	Scolopacidae	Catoptrophorus_semipalmatus	816	42.77	5.34111e+06	107	121	237
Charadriiformes	Scolopacidae	Catoptrophorus_semipalmatus	816	41.32	5.19327e+06	110	127	232
Charadriiformes	Scolopacidae	Tringa_totanus	820_1	33.42	3.80105e+06	72	142	245
Charadriiformes	Scolopacidae	Tringa_totanus	820_1	31.54	3.67565e+06	126	141	266
Charadriiformes	Scolopacidae	Tringa_totanus	820_1	31.54	3.67565e+06	121	137	268
Charadriiformes	Scolopacidae	Tringa_totanus	820_1	37.86	4.09054e+06	94	110	207
Charadriiformes	Scolopacidae	Tringa_totanus	820_1	35.29	3.79748e+06	91	107	204
Charadriiformes	Scolopacidae	Tringa_totanus	820_1	32.46	3.43839e+06	106	138	275
Charadriiformes	Scolopacidae	Tringa_totanus	820_1	36.68	3.93601e+06	128	141	255
Charadriiformes	Scolopacidae	Tringa_totanus	820_1	36.61	3.9481e+06	104	106	214
Charadriiformes	Scolopacidae	Tringa_totanus	820_1	39.01	4.18574e+06	99	102	211
Charadriiformes	Scolopacidae	Tringa_nebularia	810	58.42	446780	96	98	175
Charadriiformes	Scolopacidae	Tringa_nebularia	810	58.42	536639	90	91	207
Charadriiformes	Scolopacidae	Tringa_nebularia	810	58.42	1.46654e+06	111	114	208
Charadriiformes	Scolopacidae	Tringa_nebularia	810	58.42	631328	86	87	165
Charadriiformes	Scolopacidae	Tringa_nebularia	810	58.42	446780	96	97	201
Charadriiformes	Scolopacidae	Tringa_glareola	879	57.1538	4.93522e+06	89	125	204
Charadriiformes	Scolopacidae	Tringa_glareola	879	57.1538	4.93522e+06	96	121	198
Charadriiformes	Scolopacidae	Tringa_glareola	879	57.1538	4.93522e+06	105	124	184
Charadriiformes	Scolopacidae	Tringa_glareola	879	57.1538	4.78511e+06	100	123	196
Charadriiformes	Scolopacidae	Actitis_hypoleucos	208	58	5.42315e+06	101	115	210
Charadriiformes	Scolopacidae	Actitis_hypoleucos	208	58	5.40768e+06	105	121	205
Charadriiformes	Scolopacidae	Actitis_hypoleucos	208	58	5.42315e+06	108	126	207
Charadriiformes	Scolopacidae	Actitis_hypoleucos	208	58	5.31376e+06	96	113	205
Charadriiformes	Scolopacidae	Actitis_hypoleucos	208	58	6.29924e+06	110	124	209
Charadriiformes	Scolopacidae	Actitis_hypoleucos	208	58	5.79127e+06	93	109	205
Charadriiformes	Scolopacidae	Actitis_hypoleucos	208	58	5.18855e+06	101	122	221
Charadriiformes	Scolopacidae	Actitis_hypoleucos	208	58	5.18855e+06	102	123	225
Charadriiformes	Scolopacidae	Actitis_hypoleucos	700	58.4	5.35106e+06	103	123	260
Charadriiformes	Scolopacidae	Numenius_phaeopus	98	63.7833	5.98406e+06	110	115	220
Charadriiformes	Scolopacidae	Numenius_phaeopus	98	63.7833	5.98406e+06	112	130	223
Charadriiformes	Scolopacidae	Numenius_phaeopus	98	63.7833	5.98406e+06	119	124	223
Charadriiformes	Scolopacidae	Numenius_phaeopus	98	63.7833	4.33355e+06	113	134	220
Charadriiformes	Scolopacidae	Numenius_phaeopus	106	58.7368	7.78239e+06	107	146	234
Charadriiformes	Scolopacidae	Numenius_phaeopus	106	66.5458	9.35957e+06	108	143	233
Charadriiformes	Scolopacidae	Numenius_phaeopus	106	66.5458	9.35957e+06	108	143	233
Charadriiformes	Scolopacidae	Numenius_phaeopus	210	64.9232	9.24727e+06	109	143	285
Charadriiformes	Scolopacidae	Numenius_phaeopus	210	68.2022	9.58362e+06	109	143	271
Charadriiformes	Scolopacidae	Numenius_phaeopus	210	65.7014	1.02236e+07	108	146	329
Charadriiformes	Scolopacidae	Numenius_phaeopus	210	68.2715	9.63483e+06	110	145	261
Charadriiformes	Scolopacidae	Numenius_phaeopus	210	69.1322	9.66603e+06	108	152	327
Charadriiformes	Scolopacidae	Numenius_phaeopus	808	63.46	1.01484e+07	108	154	295
Charadriiformes	Scolopacidae	Numenius_phaeopus	516	63.8	5.89772e+06	113	128	229
Charadriiformes	Scolopacidae	Numenius_phaeopus	516	63.8	5.89772e+06	114	130	224
Charadriiformes	Scolopacidae	Numenius_phaeopus	820_2	69.84	7.60869e+06	113	147	267
Charadriiformes	Scolopacidae	Numenius_phaeopus	820_2	70.26	7.64317e+06	120	158	273
Charadriiformes	Scolopacidae	Numenius_phaeopus	820_2	70.26	7.6432e+06	118	152	267
Charadriiformes	Scolopacidae	Numenius_phaeopus	820_2	67.65	7.6523e+06	111	144	275
Charadriiformes	Scolopacidae	Numenius_phaeopus	820_2	67.65	7.6523e+06	110	144	258
Charadriiformes	Scolopacidae	Numenius_phaeopus	820_2	67.65	7.57734e+06	116	166	348
Charadriiformes	Scolopacidae	Numenius_phaeopus	820_2	67.91	7.55765e+06	115	155	278
Charadriiformes	Scolopacidae	Numenius_phaeopus	841	68.11	1.39068e+07	98	155	258
Charadriiformes	Scolopacidae	Numenius_phaeopus	841	68.11	1.39068e+07	102	146	257
Charadriiformes	Scolopacidae	Numenius_phaeopus	861	69.37	1.02901e+07	96	151	242
Charadriiformes	Scolopacidae	Numenius_phaeopus	861	38.89	6.06892e+06	110	154	261
Charadriiformes	Scolopacidae	Numenius_americanus	86	45.7667	759396	89	97	171
Charadriiformes	Scolopacidae	Numenius_americanus	86	45.7667	759396	78	82	179
Charadriiformes	Scolopacidae	Numenius_americanus	86	40.7333	971861	99	101	185
Charadriiformes	Scolopacidae	Numenius_americanus	86	40.7333	971861	100	103	199
Charadriiformes	Scolopacidae	Numenius_americanus	86	47.9167	2.27738e+06	81	110	269
Charadriiformes	Scolopacidae	Numenius_americanus	86	47.9167	2.27738e+06	82	106	208
Charadriiformes	Scolopacidae	Numenius_americanus	103	50	2.94455e+06	83	106	293
Charadriiformes	Scolopacidae	Numenius_americanus	103	50	2.94455e+06	78	112	309
Charadriiformes	Scolopacidae	Numenius_arquata	83	56	1.90012e+06	97	102	155
Charadriiformes	Scolopacidae	Numenius_arquata	83	57	2.06792e+06	106	107	192
Charadriiformes	Scolopacidae	Numenius_arquata	83	62	2.01819e+06	118	121	205
Charadriiformes	Scolopacidae	Numenius_arquata	301	65	1.70924e+06	107	126	186
Charadriiformes	Scolopacidae	Numenius_madagascariensis	82	51	8.98839e+06	83	123	250
Charadriiformes	Scolopacidae	Numenius_madagascariensis	710_2	49.36	9.91385e+06	70	102	217
Charadriiformes	Scolopacidae	Numenius_madagascariensis	710_2	49.36	9.91385e+06	64	93	217
Charadriiformes	Scolopacidae	Numenius_madagascariensis	710_2	49.36	9.91385e+06	74	111	220
Charadriiformes	Scolopacidae	Pagophila_eburnea	648	78.8	2.2013e+06	149	171	343
Charadriiformes	Scolopacidae	Pagophila_eburnea	648	78.8	2.2013e+06	143	160	357
Charadriiformes	Scolopacidae	Pagophila_eburnea	648	78.8	2.2013e+06	144	154	345
Charadriiformes	Scolopacidae	Pagophila_eburnea	648	78.8	2.2013e+06	123	151	348
Charadriiformes	Scolopacidae	Pagophila_eburnea	648	78.8	2.2013e+06	124	143	344
Charadriiformes	Laridae	Larus_fuscus	619	53.23	2.08888e+06	75	102	296
Charadriiformes	Laridae	Larus_fuscus	619	53.23	2.06026e+06	91	110	330
Charadriiformes	Laridae	Larus_fuscus	619	53.23	2.08888e+06	93	116	243
Charadriiformes	Laridae	Larus_fuscus	619	53.23	2.03987e+06	88	114	346
Charadriiformes	Laridae	Larus_fuscus	619	53.23	2.06026e+06	92	114	322
Charadriiformes	Laridae	Larus_fuscus	619	53.23	2.06026e+06	100	140	270
Charadriiformes	Laridae	Larus_fuscus	619	53.23	2.08888e+06	92	100	241
Charadriiformes	Laridae	Larus_fuscus	619	53.23	2.03987e+06	104	117	203
Charadriiformes	Laridae	Larus_fuscus	619	53.23	2.08888e+06	61	90	302
Charadriiformes	Laridae	Larus_fuscus	619	53.23	2.03987e+06	76	91	356
Charadriiformes	Laridae	Larus_fuscus	619	53.23	2.06026e+06	85	90	204
Charadriiformes	Laridae	Larus_fuscus	619	39.1399	1.03623e+06	89	105	231
Charadriiformes	Laridae	Larus_fuscus	643	51.69	4.63027e+06	68	91	326
Charadriiformes	Laridae	Larus_fuscus	643	51.69	4.63027e+06	79	91	267
Charadriiformes	Laridae	Larus_fuscus	662	52	2.23888e+06	73	78	293
Charadriiformes	Laridae	Larus_fuscus	662	54.68	2.31342e+06	78	82	309
Charadriiformes	Laridae	Larus_fuscus	662	51.68	2.05803e+06	64	70	261
Charadriiformes	Laridae	Larus_fuscus	684	55.35	2.11506e+06	148	159	342
Charadriiformes	Laridae	Larus_fuscus	684	55.35	2.11506e+06	121	131	331
Charadriiformes	Laridae	Larus_fuscus	684	55.35	2.11506e+06	112	114	316
Charadriiformes	Laridae	Larus_fuscus	684	55.35	2.11506e+06	95	112	315
Charadriiformes	Laridae	Larus_ichthyaetus	618	38.5275	4.97904e+06	60	91	307
Charadriiformes	Laridae	Larus_ichthyaetus	618	38.5275	4.97904e+06	68	98	308
Charadriiformes	Laridae	Larus_ichthyaetus	618	38.5275	4.97904e+06	49	95	315
Charadriiformes	Laridae	Larus_ichthyaetus	618	44.1086	2.79729e+06	77	102	308
Charadriiformes	Laridae	Larus_ichthyaetus	618	44.1086	2.79729e+06	68	117	318
Charadriiformes	Laridae	Larus_ichthyaetus	618	44.1086	2.79729e+06	84	116	321
Charadriiformes	Laridae	Larus_ichthyaetus	618	38.4775	6.33093e+06	89	105	337
Charadriiformes	Laridae	Larus_ichthyaetus	618	44.2715	2.61901e+06	76	82	326
Charadriiformes	Laridae	Larus_ichthyaetus	686	37.19	1.94286e+06	90	138	358
Charadriiformes	Laridae	Larus_ichthyaetus	728	36.76	1.96394e+06	60	92	307
Charadriiformes	Laridae	Larus_ichthyaetus	728	36.76	1.96394e+06	77	132	308
Charadriiformes	Laridae	Larus_ichthyaetus	728	36.76	1.96394e+06	76	83	326
Charadriiformes	Laridae	Larus_ichthyaetus	716	36.32	2.00512e+06	64	91	308
Charadriiformes	Laridae	Larus_ichthyaetus	716	36.32	2.00512e+06	67	98	315
Charadriiformes	Laridae	Larus_ichthyaetus	716	36.32	2.00512e+06	52	95	314
Charadriiformes	Laridae	Larus_ichthyaetus	716	36.32	2.00512e+06	76	132	308
Charadriiformes	Laridae	Larus_ichthyaetus	716	36.32	2.00512e+06	78	145	318
Charadriiformes	Laridae	Larus_ichthyaetus	716	36.32	2.00512e+06	80	116	321
Charadriiformes	Laridae	Larus_ichthyaetus	716	36.32	2.00512e+06	89	149	337
Charadriiformes	Laridae	Larus_ichthyaetus	716	36.32	2.00512e+06	86	119	331
Charadriiformes	Laridae	Larus_ichthyaetus	716	36.32	2.00512e+06	76	82	326
Charadriiformes	Laridae	Larus_ichthyaetus	716	36.32	2.00512e+06	80	88	328
Charadriiformes	Laridae	Larus_relictus	621	39.1399	831084	98	105	216
Charadriiformes	Laridae	Larus_relictus	621	39.1399	831084	94	96	245
Charadriiformes	Laridae	Larus_relictus	621	39.1399	831084	95	99	239
Charadriiformes	Laridae	Larus_relictus	621	39.1399	831084	95	102	254
Charadriiformes	Laridae	Larus_relictus	621	39.1399	831084	97	98	249
Charadriiformes	Laridae	Larus_relictus	621	39.1399	831084	90	96	232
Charadriiformes	Laridae	Larus_relictus	621	39.1399	831084	91	93	223
Charadriiformes	Laridae	Larus_relictus	621	39.1399	831084	98	101	226
Charadriiformes	Laridae	Larus_relictus	621	39.1399	831084	101	103	209
Charadriiformes	Laridae	Larus_relictus	621	39.1399	831084	100	103	216
Charadriiformes	Laridae	Larus_relictus	621	39.1399	831084	92	97	203
Charadriiformes	Laridae	Larus_relictus	621	39.1399	831084	93	95	217
Charadriiformes	Laridae	Larus_relictus	621	39.1399	831084	91	94	204
Charadriiformes	Laridae	Sterna_nilotica	680	32.59	1.2162e+06	113	126	213
Charadriiformes	Laridae	Sterna_nilotica	680	32.59	1.06981e+06	94	100	299
Charadriiformes	Laridae	Sterna_nilotica	680	32.59	1.04482e+06	75	85	221
Charadriiformes	Laridae	Sterna_nilotica	680	32.59	976702	92	102	190
Charadriiformes	Laridae	Sterna_nilotica	680	32.59	910935	99	104	198
Charadriiformes	Laridae	Sterna_nilotica	680	32.59	910935	98	100	216
Charadriiformes	Laridae	Sterna_nilotica	680	32.59	910935	92	97	197
Charadriiformes	Laridae	Chlidonias_niger	622	52.49	5.2347e+06	65	119	271
Charadriiformes	Laridae	Chlidonias_niger	622	50.73	4.9221e+06	93	131	214
Charadriiformes	Laridae	Sterna_hirundo	625	51.93	7.3794e+06	81	145	370
Charadriiformes	Laridae	Sterna_hirundo	625	51.93	3.59171e+06	91	146	349
Charadriiformes	Laridae	Sterna_hirundo	625	51.93	6.82051e+06	87	142	350
Charadriiformes	Laridae	Sterna_hirundo	625	51.93	7.28038e+06	91	144	349
Charadriiformes	Laridae	Sterna_hirundo	625	51.93	5.18901e+06	89	144	313
Charadriiformes	Laridae	Sterna_hirundo	625	51.93	6.82051e+06	88	143	349
Charadriiformes	Laridae	Sterna_hirundo	625	51.93	6.82051e+06	91	143	349
Charadriiformes	Laridae	Sterna_hirundo	625	46.75	2.88352e+06	90	132	349
Charadriiformes	Laridae	Sterna_hirundo	625	46.75	3.78542e+06	90	167	349
Charadriiformes	Laridae	Sterna_hirundo	625	46.75	7.35648e+06	61	133	353
Charadriiformes	Laridae	Sterna_hirundo	625	46.75	6.12328e+06	61	127	349
Charadriiformes	Laridae	Sterna_hirundo	625	46.028	5.67514e+06	90	130	349
Charadriiformes	Laridae	Sterna_hirundo	625	46.028	5.96712e+06	66	127	349
Charadriiformes	Laridae	Sterna_hirundo	625	46.028	6.38701e+06	39	132	349
Charadriiformes	Laridae	Sterna_hirundo	625	46.028	7.064e+06	13	132	349
Charadriiformes	Laridae	Sterna_hirundo	625	43.24	5.66659e+06	89	130	349
Charadriiformes	Laridae	Sterna_hirundo	625	43.24	5.86866e+06	89	151	349
Charadriiformes	Laridae	Sterna_hirundo	625	43.24	6.16078e+06	55	131	349
Charadriiformes	Laridae	Sterna_hirundo	625	43.24	6.06154e+06	90	122	349
Charadriiformes	Laridae	Sterna_hirundo	845	45.8	7.5375e+06	75	99	300
Charadriiformes	Laridae	Sterna_hirundo	845	45.8	7.5375e+06	78	99	300
Charadriiformes	Laridae	Sterna_sumatrana	812	26.5	3.99398e+06	71	141	272
Charadriiformes	Laridae	Sterna_sumatrana	812	26.5	3.99398e+06	67	140	274
Charadriiformes	Laridae	Sterna_sumatrana	812	26.5	2.88237e+06	124	142	275
Ciconiiformes	Ciconiidae	Ciconia_ciconia	63	55	6.72353e+06	81	136	257
Ciconiiformes	Ciconiidae	Ciconia_ciconia	63	55	6.06972e+06	57	100	251
Ciconiiformes	Ciconiidae	Ciconia_ciconia	63	55	5.19289e+06	69	105	258
Ciconiiformes	Ciconiidae	Ciconia_ciconia	63	55	5.0069e+06	52	106	253
Ciconiiformes	Ciconiidae	Ciconia_ciconia	74	52.1167	4.6322e+06	77	145	265
Ciconiiformes	Ciconiidae	Ciconia_ciconia	74	52.1167	4.6322e+06	69	116	262
Ciconiiformes	Ciconiidae	Ciconia_ciconia	74	52.1167	4.6322e+06	57	121	255
Ciconiiformes	Ciconiidae	Ciconia_ciconia	74	52.1167	4.6322e+06	52	108	255
Ciconiiformes	Ciconiidae	Ciconia_ciconia	74	52.1167	4.6322e+06	61	148	259
Ciconiiformes	Ciconiidae	Ciconia_ciconia	74	52.1167	4.6322e+06	52	116	261
Ciconiiformes	Ciconiidae	Ciconia_ciconia	682	55.46	4.72238e+06	59	105	271
Ciconiiformes	Ciconiidae	Ciconia_ciconia	721	52.52	8.78865e+06	40	117	331
Ciconiiformes	Ciconiidae	Ciconia_nigra	61	50	4.72863e+06	60	96	301
Ciconiiformes	Ciconiidae	Ciconia_nigra	61	50	2.15005e+06	63	94	279
Ciconiiformes	Ciconiidae	Ciconia_nigra	61	50	4.60812e+06	62	93	301
Suliformes	Phalacrocoracidae	Phalacrocorax_auritus	692	45.31	1.94636e+06	81	111	308
Suliformes	Phalacrocoracidae	Phalacrocorax_auritus	692	45.31	1.95122e+06	83	113	311
Pelecaniformes	Ardeidae	Ardea_purpurea	871	48.077	2.66506e+06	97	103	296
Pelecaniformes	Ardeidae	Ardea_cinerea	224	48.15	2.69792e+06	97	103	296
Pelecaniformes	Ardeidae	Bubulcus_ibis	300	36.17	3.19627e+06	125	144	353
Pelecaniformes	Ardeidae	Bubulcus_ibis	300	36.17	3.19627e+06	133	185	328
Pelecaniformes	Ardeidae	Botaurus_stellaris	517	63.083	3.91697e+06	106	157	286
Pelecaniformes	Ardeidae	Botaurus_stellaris	517	63.083	3.91697e+06	92	152	315
Pelecaniformes	Ardeidae	Botaurus_stellaris	517	63.083	3.91697e+06	62	138	309
Pelecaniformes	Ardeidae	Botaurus_stellaris	517	63.083	3.66206e+06	128	174	323
Pelecaniformes	Ardeidae	Botaurus_lentiginosus	131	48	2.77138e+06	87	123	281
Pelecaniformes	Threskiornithidae	Geronticus_eremita	130	35	2.88115e+06	37	68	232
Pelecaniformes	Threskiornithidae	Geronticus_eremita	130	35	2.88115e+06	40	59	232
Pelecaniformes	Threskiornithidae	Geronticus_eremita	130	35	2.88115e+06	40	56	232
Gaviiformes	Gaviidae	Gavia_immer	690	44.78	181353	120	127	319
Gaviiformes	Gaviidae	Gavia_immer	690	44.38	438127	62	129	310
Gaviiformes	Gaviidae	Gavia_immer	690	44.38	449097	62	126	315
Gaviiformes	Gaviidae	Gavia_immer	863	45.57	2.26966e+06	76	102	340
Gaviiformes	Gaviidae	Gavia_immer	863	46.2337	849025	116	122	336
Gaviiformes	Gaviidae	Gavia_immer	863	46.314	2.08347e+06	94	111	330
Gaviiformes	Gaviidae	Gavia_immer	863	46.314	2.02343e+06	85	111	330
Gaviiformes	Gaviidae	Gavia_immer	863	46.9248	2.26555e+06	98	109	335
Gaviiformes	Gaviidae	Gavia_immer	863	46.8889	1.95733e+06	83	123	344
Gaviiformes	Gaviidae	Gavia_immer	863	46.8889	1.31176e+06	89	92	321
Gaviiformes	Gaviidae	Gavia_immer	863	46.9248	2.16277e+06	77	88	322
Gaviiformes	Gaviidae	Gavia_immer	863	48.0641	2.15122e+06	84	106	322
Gaviiformes	Gaviidae	Gavia_immer	863	48.0641	2.27582e+06	85	126	333
Gaviiformes	Gaviidae	Gavia_immer	863	48.0641	2.27582e+06	86	127	333
Gaviiformes	Gaviidae	Gavia_immer	863	46.355	1.90117e+06	82	93	329
Gaviiformes	Gaviidae	Gavia_immer	863	47.0513	1.97255e+06	98	109	329
Gaviiformes	Gaviidae	Gavia_immer	863	46.6553	1.47165e+06	92	97	321
Gaviiformes	Gaviidae	Gavia_immer	863	46.314	1.92307e+06	97	108	342
Gaviiformes	Gaviidae	Gavia_immer	863	46.6353	1.80953e+06	97	102	321
Gaviiformes	Gaviidae	Gavia_stellata	664	70	4.13988e+06	67	174	351
Gaviiformes	Gaviidae	Gavia_stellata	664	70	4.50239e+06	67	174	351
Gaviiformes	Gaviidae	Gavia_stellata	664	66	3.23744e+06	57	146	331
Gaviiformes	Gaviidae	Gavia_stellata	664	61	3.16918e+06	74	145	344
Gaviiformes	Gaviidae	Gavia_stellata	664	60	2.81301e+06	33	136	330
Otidiformes	Otididae	Otis_tarda	53	50	1.78879e+06	86	152	342
Otidiformes	Otididae	Otis_tarda	53	50	1.78879e+06	72	152	311
Otidiformes	Otididae	Otis_tarda	53	50	1.78879e+06	95	131	306
Otidiformes	Otididae	Otis_tarda	53	50	1.78879e+06	95	160	355
Otidiformes	Otididae	Chlamydotis_undulata	52	39	2.95623e+06	80	107	298
Otidiformes	Otididae	Chlamydotis_undulata	52	39	3.5775e+06	66	111	309
Otidiformes	Otididae	Chlamydotis_undulata	52	39	3.5775e+06	61	101	305
Otidiformes	Otididae	Chlamydotis_undulata	52	39	3.5775e+06	61	108	300
Otidiformes	Otididae	Chlamydotis_undulata	55	40.4	1.21515e+06	61	78	311
Otidiformes	Otididae	Chlamydotis_undulata	55	40.4	1.21515e+06	51	78	311
Otidiformes	Otididae	Chlamydotis_undulata	57	48	2.83112e+06	74	135	293
Otidiformes	Otididae	Chlamydotis_undulata	57	41	1.51677e+06	84	132	349
Otidiformes	Otididae	Chlamydotis_undulata	57	45	2.26731e+06	90	147	321
Otidiformes	Otididae	Chlamydotis_undulata	57	51	2.95959e+06	83	136	301
Cuculiformes	Cuculidae	Coccyzus_americanus	114	34	7.79913e+06	119	191	319
Cuculiformes	Cuculidae	Coccyzus_americanus	116	33.458	7.78666e+06	117	165	316
Cuculiformes	Cuculidae	Clamator_glandarius	631	37.28	2.02658e+06	77	122	208
Cuculiformes	Cuculidae	Clamator_glandarius	631	37.28	2.61553e+06	45	78	196
Cuculiformes	Cuculidae	Clamator_glandarius	631	37.28	2.9184e+06	20	58	204
Cuculiformes	Cuculidae	Cuculus_canorus	112	56	6.87449e+06	30	153	295
Cuculiformes	Cuculidae	Cuculus_canorus	112	56	6.87449e+06	57	137	323
Cuculiformes	Cuculidae	Cuculus_canorus	112	56	6.87449e+06	28	129	309
Cuculiformes	Cuculidae	Cuculus_canorus	854_1	55.69	6.47236e+06	31	156	296
Cuculiformes	Cuculidae	Cuculus_canorus	854_1	55.69	6.3799e+06	62	136	292
Cuculiformes	Cuculidae	Cuculus_canorus	854_1	55.69	7.02385e+06	29	132	310
Cuculiformes	Cuculidae	Cuculus_canorus	854_1	55.69	4.91623e+06	19	129	243
Cuculiformes	Cuculidae	Cuculus_canorus	854_1	55.69	7.23502e+06	58	139	324
Cuculiformes	Cuculidae	Cuculus_canorus	854_1	55.68	7.16653e+06	73	128	304
Gruiformes	Gruidae	Grus_leucogeranus	519	70.6556	4.85635e+06	84	151	320
Gruiformes	Gruidae	Grus_leucogeranus	519	70.5714	4.85036e+06	90	153	314
Gruiformes	Gruidae	Grus_leucogeranus	519	71.2109	4.92831e+06	98	148	311
Gruiformes	Gruidae	Grus_leucogeranus	519	71.2094	4.79482e+06	117	167	317
Gruiformes	Gruidae	Grus_vipio	883	47.76	2.42711e+06	74	131	322
Gruiformes	Gruidae	Grus_virgo	520	37.35	3.61891e+06	77	113	276
Gruiformes	Gruidae	Grus_virgo	520	37.35	3.61891e+06	96	122	281
Gruiformes	Gruidae	Grus_virgo	520	37.35	3.61891e+06	85	142	287
Gruiformes	Gruidae	Grus_canadensis	653	41.88	674465	49	89	344
Gruiformes	Gruidae	Grus_canadensis	653	41.88	674465	46	80	348
Gruiformes	Gruidae	Grus_canadensis	653	41.88	674465	50	93	341
Gruiformes	Gruidae	Grus_canadensis	653	41.88	674465	45	96	348
Gruiformes	Gruidae	Grus_canadensis	708	44.52	1.24693e+06	69	89	318
Gruiformes	Gruidae	Grus_canadensis	708	44.52	1.31552e+06	57	61	287
Gruiformes	Gruidae	Grus_canadensis	708	44.52	1.24693e+06	57	79	276
Gruiformes	Gruidae	Grus_canadensis	708	44.52	1.31552e+06	57	82	276
Gruiformes	Gruidae	Grus_canadensis	708	44.52	1.24693e+06	68	72	275
Gruiformes	Gruidae	Grus_canadensis	708	44.52	1.31552e+06	57	82	276
Gruiformes	Gruidae	Grus_canadensis	708	44.52	1.31552e+06	68	73	287
Gruiformes	Gruidae	Grus_canadensis	708	44.52	1.31552e+06	57	62	275
Gruiformes	Gruidae	Grus_canadensis	708	44.52	1.24693e+06	54	57	275
Gruiformes	Gruidae	Grus_canadensis	708	44.52	1.31552e+06	53	55	275
Gruiformes	Gruidae	Grus_canadensis	708	44.52	1.24693e+06	54	57	278
Gruiformes	Gruidae	Grus_canadensis	708	44.52	1.31552e+06	58	65	276
Gruiformes	Gruidae	Grus_canadensis	708	44.52	1.24693e+06	59	61	296
Gruiformes	Gruidae	Grus_canadensis	708	44.52	1.24693e+06	53	78	312
Gruiformes	Gruidae	Grus_canadensis	708	44.52	1.31552e+06	66	72	283
Gruiformes	Gruidae	Grus_canadensis	708	44.52	1.24693e+06	57	62	280
Gruiformes	Gruidae	Grus_canadensis	708	44.52	1.31552e+06	56	65	264
Gruiformes	Gruidae	Grus_canadensis	708	44.52	1.24693e+06	48	50	276
Gruiformes	Gruidae	Grus_canadensis	708	44.52	1.31552e+06	57	70	287
Gruiformes	Gruidae	Grus_canadensis	708	44.52	1.24693e+06	46	75	297
Gruiformes	Gruidae	Grus_canadensis	708	44.52	1.31552e+06	40	90	313
Gruiformes	Gruidae	Grus_canadensis	708	44.52	1.31552e+06	67	70	296
Gruiformes	Gruidae	Grus_monacha	230	48	1.80845e+06	85	133	302
Gruiformes	Gruidae	Grus_monacha	230	48	1.80845e+06	65	117	302
Gruiformes	Gruidae	Grus_monacha	230	48	1.80845e+06	84	125	302
Gruiformes	Gruidae	Grus_nigricollis	707	33.84	873530	87	89	329
Gruiformes	Gruidae	Grus_nigricollis	67	33.21	641284	96	101	328
Gruiformes	Gruidae	Grus_nigricollis	67	33.21	641284	87	95	305
Gruiformes	Gruidae	Grus_nigricollis	67	33.21	641284	90	93	314
Gruiformes	Gruidae	Grus_nigricollis	67	33.21	641284	89	93	314
Gruiformes	Gruidae	Grus_nigricollis	67	33.21	641284	92	95	316
Gruiformes	Gruidae	Grus_nigricollis	73	31.25	471578	109	110	309
Gruiformes	Gruidae	Grus_nigricollis	73	31.25	471578	122	123	309
Gruiformes	Gruidae	Grus_nigricollis	73	31.25	471578	124	125	304
Gruiformes	Gruidae	Grus_nigricollis	73	31.25	471578	97	98	308
Gruiformes	Gruidae	Grus_nigricollis	814	36.6652	878476	72	87	325
Gruiformes	Gruidae	Grus_nigricollis	814	36.6511	977456	87	100	317
Gruiformes	Gruidae	Grus_nigricollis	814	36.9672	981729	93	96	316
Gruiformes	Rallidae	Rallus_longirostris	831	32.94	960672	113	132	287
Gruiformes	Rallidae	Rallus_elegans	697	41.25	1.61771e+06	103	129	247
Gruiformes	Rallidae	Rallus_elegans	697	41.25	1.00852e+06	99	128	273
Columbiformes	Columbidae	Streptopelia_turtur	60	45.9	3.6741e+06	102	136	326
Columbiformes	Columbidae	Streptopelia_turtur	868	41.4193	3.37548e+06	110	143	321
Columbiformes	Columbidae	Streptopelia_turtur	868	44.8799	3.78062e+06	113	138	266
Columbiformes	Columbidae	Streptopelia_turtur	868	41.2439	3.80763e+06	99	125	258
Columbiformes	Columbidae	Streptopelia_turtur	868	41.085	3.58168e+06	103	121	260
Columbiformes	Columbidae	Streptopelia_turtur	868	41.25	3.8336e+06	104	122	265
Columbiformes	Columbidae	Streptopelia_turtur	868	50.6541	4.62327e+06	118	167	278
Columbiformes	Columbidae	Columba_janthina	521	37.514	264818	105	106	264
